# Supplementary material for: Transcriptome Analysis of Phycocyanin-Mediated Inhibitory Functions on Non-Small Cell Lung Cancer A549 Cell Growth
Source: Mar Drugs. 2018 Dec 15;16(12):511. doi: 10.3390/md16120511 (PMC6316159; doi:10.3390/md16120511)
Supplement: Supplementary file 1 [file marinedrugs-16-00511-s001.zip]

Archive with 3 entries (2 files):
- suppl/Supplementary Material_Figures.pdf
- suppl/Supplementary Material_Tables.xlsx
- suppl/
