# Supplementary material for: Transcriptome Analysis of Phycocyanin-Mediated Inhibitory Functions on Non-Small Cell Lung Cancer A549 Cell Growth
Source: Mar Drugs. 2018 Dec 15;16(12):511. doi: 10.3390/md16120511 (PMC6316159; doi:10.3390/md16120511)
Supplement: Supplementary file 1 [file marinedrugs-16-00511-s001.zip › suppl/Supplementary Material_Tables.xlsx]

## Sheet: Supplementary Table S1
	Supplementary Table S1. Detailed information of differentially expressed genes (DEGs)
Gene_id	Gene name	FC(test/control)	Log2FC(test/control)	P-value	P-adjust	Significant	Regulate
ENSG00000130349	C6orf203	0.445	-1.169	9.466e-05	0.0003974	yes	down
ENSG00000186577	SMIM29	4.685	2.228	6.261e-39	1.282e-36	yes	up
ENSG00000143217	NECTIN4	6.109	2.611	1.602e-23	9.693e-22	yes	up
ENSG00000198899	MT-ATP6	0.262	-1.934	1.686e-05	8.266e-05	yes	down
ENSG00000119669	IRF2BPL	2.619	1.389	6.657e-18	2.256e-16	yes	up
ENSG00000241484	ARHGAP8	2.764	1.467	0.002298	0.006844	yes	up
ENSG00000041353	RAB27B	2.507	1.326	3.329e-12	5.303e-11	yes	up
ENSG00000124164	VAPB	0.357	-1.488	9.098e-19	3.433e-17	yes	down
ENSG00000175305	CCNE2	0.289	-1.789	2.237e-07	1.579e-06	yes	down
ENSG00000196810	CTBP1-AS2	0.209	-2.26	1.001e-18	3.73e-17	yes	down
ENSG00000136982	DSCC1	0.481	-1.056	2.563e-06	1.483e-05	yes	down
ENSG00000184792	OSBP2	2.983	1.577	4.91e-14	1.028e-12	yes	up
ENSG00000151746	BICD1	2.953	1.562	1.846e-19	7.56e-18	yes	up
ENSG00000168646	AXIN2	0.313	-1.678	1.78e-10	2.187e-09	yes	down
ENSG00000113391	FAM172A	0.483	-1.049	5.798e-10	6.507e-09	yes	down
ENSG00000186594	MIR22HG	0.457	-1.129	5.43e-06	2.956e-05	yes	down
ENSG00000135476	ESPL1	0.471	-1.085	1.296e-07	9.561e-07	yes	down
ENSG00000198380	GFPT1	2.721	1.444	1.564e-18	5.653e-17	yes	up
ENSG00000168918	INPP5D	2.565	1.359	2.775e-05	0.0001301	yes	up
ENSG00000004864	SLC25A13	0.265	-1.916	2.879e-22	1.592e-20	yes	down
ENSG00000168268	NT5DC2	0.422	-1.246	7.566e-15	1.741e-13	yes	down
ENSG00000166710	B2M	2.151	1.105	2.004e-18	7.142e-17	yes	up
ENSG00000152049	KCNE4	0.306	-1.707	1.463e-09	1.522e-08	yes	down
ENSG00000231925	TAPBP	2.01	1.007	5.979e-11	7.904e-10	yes	up
ENSG00000103855	CD276	2.048	1.034	8.811e-15	2.017e-13	yes	up
ENSG00000083099	LYRM2	0.446	-1.165	2.94e-08	2.432e-07	yes	down
ENSG00000279227	AC009303.4	2.507	1.326	0.001557	0.004851	yes	up
ENSG00000185168	LINC00482	3.127	1.645	0.000412	0.001479	yes	up
ENSG00000101255	TRIB3	2.393	1.259	1.11e-18	4.079e-17	yes	up
ENSG00000116120	FARSB	0.49	-1.03	6.151e-09	5.723e-08	yes	down
ENSG00000215256	DHRS4-AS1	0.494	-1.018	2.327e-07	1.638e-06	yes	down
ENSG00000228451	SDAD1P1	0.32	-1.644	0.0001161	0.000477	yes	down
ENSG00000164296	TIGD6	2.277	1.187	9.596e-05	0.0004022	yes	up
ENSG00000196611	MMP1	4.389	2.134	3.232e-06	1.837e-05	yes	up
ENSG00000259436	AC010247.2	2.685	1.425	0.01542	0.03673	yes	up
ENSG00000135776	ABCB10	0.441	-1.181	1.123e-09	1.189e-08	yes	down
ENSG00000129317	PUS7L	0.294	-1.767	2.867e-19	1.149e-17	yes	down
ENSG00000091844	RGS17	2.696	1.431	5.908e-15	1.387e-13	yes	up
ENSG00000135698	MPHOSPH6	0.468	-1.095	9.119e-06	4.729e-05	yes	down
ENSG00000226287	TMEM191A	2.578	1.366	5.076e-05	0.0002246	yes	up
ENSG00000188051	TMEM221	2.7	1.433	4.512e-07	3.009e-06	yes	up
ENSG00000135114	OASL	3.837	1.94	1.447e-13	2.857e-12	yes	up
ENSG00000087087	SRRT	0.485	-1.044	2.847e-10	3.346e-09	yes	down
ENSG00000099999	RNF215	2.412	1.27	3.015e-24	1.965e-22	yes	up
ENSG00000278987	AL031009.1	2.097	1.068	0.01429	0.03438	yes	up
ENSG00000237499	AL357060.3	3.648	1.867	0.0008761	0.002903	yes	up
ENSG00000129480	DTD2	0.306	-1.707	4.984e-22	2.689e-20	yes	down
ENSG00000227160	THEM7P	16.971	4.085	1.219e-13	2.424e-12	yes	up
ENSG00000077063	CTTNBP2	0.459	-1.125	6.712e-05	0.0002904	yes	down
ENSG00000126259	KIRREL2	3.004	1.587	1.889e-05	9.148e-05	yes	up
ENSG00000124226	RNF114	2.148	1.103	5.145e-20	2.215e-18	yes	up
ENSG00000134107	BHLHE40	2.617	1.388	2.943e-12	4.72e-11	yes	up
ENSG00000205740	AL359878.1	0.39	-1.36	0.02041	0.04688	yes	down
ENSG00000177688	SUMO4	2.988	1.579	0.006904	0.01818	yes	up
ENSG00000066279	ASPM	0.332	-1.589	5.723e-16	1.541e-14	yes	down
ENSG00000163064	EN1	0.472	-1.082	0.0004969	0.001751	yes	down
ENSG00000204681	GABBR1	2.502	1.323	1.712e-11	2.484e-10	yes	up
ENSG00000130475	FCHO1	2.928	1.55	2.59e-14	5.626e-13	yes	up
ENSG00000198805	PNP	2.089	1.063	9.13e-16	2.393e-14	yes	up
ENSG00000115641	FHL2	2.155	1.108	4.269e-14	8.971e-13	yes	up
ENSG00000254615	AC027031.2	3.73	1.899	2.178e-13	4.18e-12	yes	up
ENSG00000147168	IL2RG	2.528	1.338	0.01648	0.03894	yes	up
ENSG00000248008	NRAV	0.497	-1.008	9.631e-06	4.977e-05	yes	down
ENSG00000269486	AC011455.2	0.339	-1.562	5.46e-05	0.0002401	yes	down
ENSG00000093009	CDC45	0.44	-1.185	8.832e-09	8.011e-08	yes	down
ENSG00000225345	SNX18P3	0.387	-1.371	0.0001675	0.0006602	yes	down
ENSG00000145604	SKP2	0.34	-1.557	7.013e-17	2.088e-15	yes	down
ENSG00000197557	TTC30A	0.092	-3.442	6.817e-24	4.337e-22	yes	down
ENSG00000167081	PBX3	2.144	1.1	1.025e-14	2.333e-13	yes	up
ENSG00000145911	N4BP3	39.781	5.314	1.872e-105	8.722e-102	yes	up
ENSG00000182405	PGBD4	0.319	-1.65	5.346e-10	6.031e-09	yes	down
ENSG00000147119	CHST7	2.158	1.11	1.783e-11	2.574e-10	yes	up
ENSG00000125398	SOX9	2.502	1.323	3.66e-08	2.982e-07	yes	up
ENSG00000094804	CDC6	0.371	-1.432	2.732e-11	3.823e-10	yes	down
ENSG00000270959	LPP-AS2	0.14	-2.84	1.964e-08	1.673e-07	yes	down
ENSG00000095370	SH2D3C	3.543	1.825	0.001973	0.005985	yes	up
ENSG00000139291	TMEM19	0.42	-1.252	1.496e-12	2.515e-11	yes	down
ENSG00000166592	RRAD	14.035	3.811	1.558e-42	3.722e-40	yes	up
ENSG00000162390	ACOT11	0.36	-1.473	0.0006521	0.00223	yes	down
ENSG00000165272	AQP3	2.632	1.396	0.0004315	0.001543	yes	up
ENSG00000198924	DCLRE1A	0.258	-1.953	1.537e-13	3.021e-12	yes	down
ENSG00000267618	AC004223.3	3.473	1.796	2.736e-34	3.893e-32	yes	up
ENSG00000020577	SAMD4A	2.076	1.054	1.125e-12	1.934e-11	yes	up
ENSG00000246465	AC138904.1	0.352	-1.506	0.01029	0.02576	yes	down
ENSG00000114904	NEK4	0.376	-1.413	2.935e-13	5.52e-12	yes	down
ENSG00000109756	RAPGEF2	0.499	-1.002	2.983e-06	1.706e-05	yes	down
ENSG00000120875	DUSP4	2.088	1.062	4.88e-11	6.562e-10	yes	up
ENSG00000130066	SAT1	6.017	2.589	1.992e-46	6.189e-44	yes	up
ENSG00000175556	LONRF3	3.953	1.983	3.03e-10	3.544e-09	yes	up
ENSG00000225693	LAGE3P1	2.797	1.484	0.01169	0.02885	yes	up
ENSG00000259753	AC068234.1	2.307	1.206	3.057e-10	3.568e-09	yes	up
ENSG00000197380	DACT3	5.84	2.546	4.991e-22	2.689e-20	yes	up
ENSG00000188092	GPR89B	0.491	-1.026	0.0002123	0.0008171	yes	down
ENSG00000213085	CFAP45	3.6	1.848	4.473e-07	2.986e-06	yes	up
ENSG00000184208	C22orf46	0.407	-1.297	6.153e-10	6.863e-09	yes	down
ENSG00000101955	SRPX	2.289	1.195	4.186e-12	6.59e-11	yes	up
ENSG00000143320	CRABP2	3.422	1.775	5.579e-11	7.428e-10	yes	up
ENSG00000184363	PKP3	0.472	-1.083	4.431e-13	8.113e-12	yes	down
ENSG00000196793	ZNF239	0.168	-2.57	3.086e-06	1.759e-05	yes	down
ENSG00000141753	IGFBP4	2.264	1.179	3.804e-14	8.076e-13	yes	up
ENSG00000166920	C15orf48	14.31	3.839	9.212e-68	8.585e-65	yes	up
ENSG00000079337	RAPGEF3	3.784	1.92	1.053e-11	1.571e-10	yes	up
ENSG00000170222	ADPRM	2.726	1.447	3.195e-11	4.419e-10	yes	up
ENSG00000130304	SLC27A1	2.283	1.191	1.422e-12	2.403e-11	yes	up
ENSG00000218336	TENM3	0.374	-1.418	2.763e-18	9.755e-17	yes	down
ENSG00000231588	SHQ1P1	0.379	-1.399	0.01739	0.04081	yes	down
ENSG00000148926	ADM	3.837	1.94	9.889e-06	5.091e-05	yes	up
ENSG00000131848	ZSCAN5A	0.38	-1.396	0.0001603	0.0006348	yes	down
ENSG00000197915	HRNR	0.402	-1.314	0.01984	0.0458	yes	down
ENSG00000185338	SOCS1	14.36	3.844	1.51e-28	1.373e-26	yes	up
ENSG00000253671	AC027117.1	0.333	-1.586	0.007017	0.01843	yes	down
ENSG00000148120	C9orf3	0.433	-1.209	2.001e-16	5.61e-15	yes	down
ENSG00000271672	DUXAP8	0.372	-1.425	0.009087	0.02311	yes	down
ENSG00000272196	HIST2H2AA4	3.359	1.748	0.0001073	0.0004445	yes	up
ENSG00000104901	DKKL1	2.449	1.292	0.000919	0.003036	yes	up
ENSG00000174353	STAG3L3	0.41	-1.285	4.864e-09	4.614e-08	yes	down
ENSG00000204569	PPP1R10	0.228	-2.134	2.457e-08	2.057e-07	yes	down
ENSG00000179598	PLD6	2.856	1.514	1.439e-13	2.844e-12	yes	up
ENSG00000266278	LINC01910	0.35	-1.513	0.002828	0.008242	yes	down
ENSG00000117593	DARS2	0.422	-1.246	1.192e-10	1.507e-09	yes	down
ENSG00000105613	MAST1	2.346	1.23	3.101e-07	2.125e-06	yes	up
ENSG00000152154	TMEM178A	4.547	2.185	1.59e-07	1.156e-06	yes	up
ENSG00000179978	AC140134.1	0.352	-1.505	4.587e-05	0.0002046	yes	down
ENSG00000262884	AC015921.1	0.244	-2.036	0.0003197	0.001181	yes	down
ENSG00000218274	AL121949.2	2.521	1.334	0.02047	0.047	yes	up
ENSG00000105246	EBI3	5.213	2.382	4.654e-15	1.119e-13	yes	up
ENSG00000055147	FAM114A2	0.469	-1.093	1.735e-06	1.04e-05	yes	down
ENSG00000204520	MICA	3.74	1.903	1.381e-37	2.6e-35	yes	up
ENSG00000175279	CENPS	0.372	-1.425	3.112e-08	2.561e-07	yes	down
ENSG00000175352	NRIP3	3.842	1.942	1.607e-29	1.61e-27	yes	up
ENSG00000206535	LNP1	0.489	-1.033	0.004705	0.01297	yes	down
ENSG00000187193	MT1X	4.042	2.015	7.292e-37	1.282e-34	yes	up
ENSG00000168806	LCMT2	0.183	-2.453	1.947e-06	1.154e-05	yes	down
ENSG00000267530	LINC01836	0.226	-2.145	2.378e-08	2e-07	yes	down
ENSG00000180855	ZNF443	0.358	-1.481	0.00084	0.002795	yes	down
ENSG00000000457	SCYL3	0.264	-1.924	6.494e-10	7.201e-09	yes	down
ENSG00000260743	AC007823.1	2.782	1.476	0.01222	0.02998	yes	up
ENSG00000144579	CTDSP1	0.402	-1.315	1.474e-12	2.482e-11	yes	down
ENSG00000154639	CXADR	5.744	2.522	1.557e-17	5.02e-16	yes	up
ENSG00000101003	GINS1	0.427	-1.229	9.521e-09	8.598e-08	yes	down
ENSG00000104808	DHDH	3.233	1.693	0.0002046	0.00079	yes	up
ENSG00000214940	NPIPA8	0.172	-2.538	1.222e-05	6.183e-05	yes	down
ENSG00000122687	MRM2	0.358	-1.481	1.553e-13	3.05e-12	yes	down
ENSG00000176920	FUT2	2.245	1.167	0.003204	0.009197	yes	up
ENSG00000248187	AC078850.1	0.427	-1.229	1.123e-11	1.663e-10	yes	down
ENSG00000106477	CEP41	0.32	-1.642	1.727e-12	2.882e-11	yes	down
ENSG00000149968	MMP3	2.083	1.059	0.004815	0.01324	yes	up
ENSG00000101096	NFATC2	2.091	1.064	4.245e-07	2.846e-06	yes	up
ENSG00000269821	KCNQ1OT1	2.104	1.073	3.891e-07	2.622e-06	yes	up
ENSG00000113070	HBEGF	8.545	3.095	1.85e-43	4.723e-41	yes	up
ENSG00000087206	UIMC1	2.004	1.003	4.303e-13	7.894e-12	yes	up
ENSG00000128915	ICE2	0.438	-1.192	2.271e-11	3.224e-10	yes	down
ENSG00000254535	PABPC4L	0.459	-1.122	0.01981	0.04572	yes	down
ENSG00000170364	SETMAR	0.256	-1.963	2.24e-12	3.65e-11	yes	down
ENSG00000196083	IL1RAP	2.309	1.207	3.133e-09	3.086e-08	yes	up
ENSG00000165312	OTUD1	2.946	1.559	2.552e-15	6.393e-14	yes	up
ENSG00000279838	AL356273.3	0.217	-2.206	0.0001691	0.0006658	yes	down
ENSG00000100483	VCPKMT	2.813	1.492	1.057e-10	1.349e-09	yes	up
ENSG00000145979	TBC1D7	2.574	1.364	5.717e-14	1.19e-12	yes	up
ENSG00000173013	CCDC96	0.271	-1.883	0.000163	0.0006445	yes	down
ENSG00000149922	TBX6	2.239	1.163	0.004804	0.01321	yes	up
ENSG00000224914	LINC00863	0.417	-1.263	6.703e-09	6.191e-08	yes	down
ENSG00000236287	ZBED5	0.317	-1.659	4.392e-15	1.06e-13	yes	down
ENSG00000211451	GNRHR2	2.141	1.098	0.004225	0.01178	yes	up
ENSG00000275532	AC006449.2	2.398	1.262	1.705e-05	8.354e-05	yes	up
ENSG00000119630	PGF	7.081	2.824	3.203e-32	3.98e-30	yes	up
ENSG00000187260	WDR86	3.025	1.597	0.0009769	0.003203	yes	up
ENSG00000171435	KSR2	0.313	-1.678	0.0001024	0.0004266	yes	down
ENSG00000174292	TNK1	0.449	-1.154	0.006371	0.01694	yes	down
ENSG00000213412	HNRNPA1P33	0.245	-2.032	2.422e-09	2.432e-08	yes	down
ENSG00000244040	IL12A-AS1	13.352	3.739	1.085e-11	1.612e-10	yes	up
ENSG00000179772	FOXS1	0.48	-1.059	0.01588	0.03772	yes	down
ENSG00000122592	HOXA7	0.3	-1.738	8.422e-07	5.338e-06	yes	down
ENSG00000148841	ITPRIP	5.381	2.428	8.228e-42	1.848e-39	yes	up
ENSG00000123080	CDKN2C	0.327	-1.612	2.191e-16	6.095e-15	yes	down
ENSG00000179546	HTR1D	0.415	-1.268	9.378e-13	1.63e-11	yes	down
ENSG00000128590	DNAJB9	3.371	1.753	3.381e-20	1.469e-18	yes	up
ENSG00000225420	AC104134.1	2.957	1.564	0.006292	0.01677	yes	up
ENSG00000006016	CRLF1	3.145	1.653	6.862e-19	2.648e-17	yes	up
ENSG00000173210	ABLIM3	2.097	1.068	2.396e-15	6.02e-14	yes	up
ENSG00000019186	CYP24A1	0.351	-1.511	4.155e-30	4.351e-28	yes	down
ENSG00000140807	NKD1	0.428	-1.225	3.2e-09	3.148e-08	yes	down
ENSG00000076641	PAG1	6.13	2.616	7.514e-07	4.806e-06	yes	up
ENSG00000119986	AVPI1	5.359	2.422	2.618e-38	5.19e-36	yes	up
ENSG00000102096	PIM2	2.507	1.326	2.15e-13	4.132e-12	yes	up
ENSG00000259522	AL136295.4	0.448	-1.159	3.331e-15	8.191e-14	yes	down
ENSG00000215068	AC025171.2	0.418	-1.257	0.009125	0.0232	yes	down
ENSG00000164463	CREBRF	3.306	1.725	3.606e-19	1.424e-17	yes	up
ENSG00000144802	NFKBIZ	3.378	1.756	8.802e-24	5.505e-22	yes	up
ENSG00000081181	ARG2	4.199	2.07	1.652e-08	1.426e-07	yes	up
ENSG00000076826	CAMSAP3	2.072	1.051	5.173e-05	0.0002285	yes	up
ENSG00000178988	MRFAP1L1	0.46	-1.119	3.818e-06	2.138e-05	yes	down
ENSG00000166595	FAM96B	2.078	1.055	7.1e-17	2.107e-15	yes	up
ENSG00000154370	TRIM11	2.526	1.337	1.59e-13	3.106e-12	yes	up
ENSG00000256950	AC069503.2	2.614	1.386	0.01695	0.03994	yes	up
ENSG00000106483	SFRP4	0.332	-1.589	0.003808	0.01075	yes	down
ENSG00000112139	MDGA1	0.304	-1.717	4.061e-36	6.881e-34	yes	down
ENSG00000274292	AC084018.2	0.4	-1.323	0.01729	0.04062	yes	down
ENSG00000100916	BRMS1L	0.392	-1.351	2.442e-09	2.451e-08	yes	down
ENSG00000168495	POLR3D	2.27	1.183	1.709e-14	3.819e-13	yes	up
ENSG00000136367	ZFHX2	0.158	-2.666	1.902e-12	3.154e-11	yes	down
ENSG00000101846	STS	0.488	-1.034	0.004844	0.01331	yes	down
ENSG00000125652	ALKBH7	2.063	1.045	6.667e-15	1.55e-13	yes	up
ENSG00000168282	MGAT2	0.468	-1.096	1.902e-06	1.13e-05	yes	down
ENSG00000090238	YPEL3	2.395	1.26	3.888e-10	4.473e-09	yes	up
ENSG00000142408	CACNG8	0.331	-1.595	3.79e-12	6.007e-11	yes	down
ENSG00000239887	C1orf226	2.753	1.461	0.0001531	0.0006098	yes	up
ENSG00000132646	PCNA	0.498	-1.006	4.793e-08	3.818e-07	yes	down
ENSG00000148154	UGCG	2.491	1.317	2.708e-19	1.09e-17	yes	up
ENSG00000185753	CXorf38	2.466	1.302	1.776e-17	5.67e-16	yes	up
ENSG00000267731	AC005332.5	2.87	1.521	0.009661	0.02439	yes	up
ENSG00000141040	ZNF287	0.332	-1.59	0.004767	0.01312	yes	down
ENSG00000176597	B3GNT5	2.597	1.377	2.019e-19	8.217e-18	yes	up
ENSG00000128655	PDE11A	0.379	-1.399	1.924e-11	2.758e-10	yes	down
ENSG00000132357	CARD6	0.294	-1.764	4.723e-09	4.491e-08	yes	down
ENSG00000104415	WISP1	0.258	-1.952	1.122e-18	4.116e-17	yes	down
ENSG00000105472	CLEC11A	2.021	1.015	1.585e-05	7.818e-05	yes	up
ENSG00000233237	LINC00472	2.469	1.304	0.0001725	0.0006774	yes	up
ENSG00000087074	PPP1R15A	7.706	2.946	1.178e-14	2.664e-13	yes	up
ENSG00000197818	SLC9A8	0.496	-1.013	2.337e-11	3.307e-10	yes	down
ENSG00000267281	AC023509.3	0.292	-1.774	0.002635	0.007738	yes	down
ENSG00000171557	FGG	0.328	-1.608	0.0007839	0.002624	yes	down
ENSG00000105227	PRX	3.061	1.614	2.718e-19	1.092e-17	yes	up
ENSG00000122483	CCDC18	0.278	-1.848	5.252e-07	3.46e-06	yes	down
ENSG00000189275	LINC01164	3.008	1.589	0.006594	0.01746	yes	up
ENSG00000176531	PHLDB3	2.4	1.263	1.62e-15	4.143e-14	yes	up
ENSG00000110075	PPP6R3	0.318	-1.652	8.538e-18	2.862e-16	yes	down
ENSG00000257242	LINC01619	4.857	2.28	4.152e-48	1.407e-45	yes	up
ENSG00000115756	HPCAL1	2.91	1.541	5.469e-24	3.491e-22	yes	up
ENSG00000267127	AC090360.1	4.141	2.05	0.0001703	0.0006701	yes	up
ENSG00000128645	HOXD1	6.69	2.742	3.6e-08	2.935e-07	yes	up
ENSG00000146842	TMEM209	0.444	-1.171	6.968e-10	7.671e-09	yes	down
ENSG00000270024	C8orf44-SGK3	2.59	1.373	8.161e-05	0.0003473	yes	up
ENSG00000109586	GALNT7	0.476	-1.07	6.125e-13	1.102e-11	yes	down
ENSG00000077150	NFKB2	3.795	1.924	2.276e-31	2.635e-29	yes	up
ENSG00000176809	LRRC37A3	0.416	-1.265	2.218e-05	0.0001061	yes	down
ENSG00000162639	HENMT1	0.446	-1.164	0.002634	0.007735	yes	down
ENSG00000241607	AC245096.1	5.322	2.412	3.325e-05	0.0001531	yes	up
ENSG00000142173	COL6A2	2.288	1.194	3.472e-13	6.459e-12	yes	up
ENSG00000163939	PBRM1	0.383	-1.384	4.557e-12	7.114e-11	yes	down
ENSG00000167644	C19orf33	2.228	1.156	3.983e-21	1.944e-19	yes	up
ENSG00000158747	NBL1	2.215	1.147	3.144e-19	1.257e-17	yes	up
ENSG00000141837	CACNA1A	3.176	1.667	0.003348	0.009568	yes	up
ENSG00000167637	ZNF283	0.498	-1.006	0.00145	0.004558	yes	down
ENSG00000118985	ELL2	3.324	1.733	1.814e-34	2.662e-32	yes	up
ENSG00000155868	MED7	0.498	-1.005	2.73e-05	0.0001283	yes	down
ENSG00000273356	LINC02019	5.54	2.47	1.603e-07	1.164e-06	yes	up
ENSG00000091732	ZC3HC1	0.459	-1.122	1.521e-08	1.327e-07	yes	down
ENSG00000251669	FAM86EP	0.235	-2.091	1.843e-09	1.885e-08	yes	down
ENSG00000163597	SNHG16	2.095	1.067	6.629e-13	1.18e-11	yes	up
ENSG00000156453	PCDH1	6.602	2.723	3.74e-26	2.881e-24	yes	up
ENSG00000117724	CENPF	0.397	-1.333	4.146e-11	5.644e-10	yes	down
ENSG00000206530	CFAP44	0.3	-1.739	0.0002454	0.000932	yes	down
ENSG00000112425	EPM2A	0.376	-1.412	4.401e-05	0.0001973	yes	down
ENSG00000099834	CDHR5	3.456	1.789	0.001397	0.004416	yes	up
ENSG00000143341	HMCN1	0.492	-1.022	4.228e-15	1.026e-13	yes	down
ENSG00000100294	MCAT	0.487	-1.038	3.812e-08	3.092e-07	yes	down
ENSG00000198355	PIM3	10.622	3.409	9.056e-17	2.638e-15	yes	up
ENSG00000100739	BDKRB1	6.342	2.665	1.236e-41	2.711e-39	yes	up
ENSG00000204389	HSPA1A	14.551	3.863	2.69e-32	3.365e-30	yes	up
ENSG00000158813	EDA	2.799	1.485	6.902e-06	3.668e-05	yes	up
ENSG00000167617	CDC42EP5	4.617	2.207	3.022e-05	0.0001406	yes	up
ENSG00000119508	NR4A3	4.884	2.288	2.402e-14	5.242e-13	yes	up
ENSG00000258924	AC002094.1	0.415	-1.27	0.002339	0.006955	yes	down
ENSG00000162194	LBHD1	0.238	-2.068	4.569e-09	4.359e-08	yes	down
ENSG00000158987	RAPGEF6	0.433	-1.207	1.256e-09	1.322e-08	yes	down
ENSG00000263126	AC040162.3	2.546	1.348	0.002555	0.007525	yes	up
ENSG00000105321	CCDC9	3.029	1.599	3.905e-16	1.069e-14	yes	up
ENSG00000198400	NTRK1	2.61	1.384	0.001579	0.004911	yes	up
ENSG00000204174	NPY4R	0.386	-1.373	4.096e-08	3.303e-07	yes	down
ENSG00000163624	CDS1	2.801	1.486	1.772e-06	1.058e-05	yes	up
ENSG00000174939	ASPHD1	3.108	1.636	3.077e-15	7.595e-14	yes	up
ENSG00000230409	TCEA1P2	4.135	2.048	0.000491	0.001733	yes	up
ENSG00000170075	GPR37L1	2.645	1.403	0.01472	0.03529	yes	up
ENSG00000107021	TBC1D13	0.479	-1.061	2.408e-10	2.871e-09	yes	down
ENSG00000130368	MAS1	0.452	-1.146	0.0028	0.008167	yes	down
ENSG00000169908	TM4SF1	2.042	1.03	1.032e-13	2.071e-12	yes	up
ENSG00000102271	KLHL4	0.346	-1.53	9.258e-05	0.0003889	yes	down
ENSG00000129226	CD68	5.162	2.368	2.136e-34	3.087e-32	yes	up
ENSG00000176024	ZNF613	0.433	-1.207	0.003251	0.009318	yes	down
ENSG00000158769	F11R	3.8	1.926	6.325e-15	1.481e-13	yes	up
ENSG00000198203	SULT1C2	2.761	1.465	0.0006351	0.002176	yes	up
ENSG00000212123	PRR22	0.269	-1.893	0.001096	0.003547	yes	down
ENSG00000227766	AL671277.1	5.909	2.563	8.546e-06	4.456e-05	yes	up
ENSG00000103150	MLYCD	0.354	-1.5	5.595e-13	1.013e-11	yes	down
ENSG00000198431	TXNRD1	0.411	-1.282	1.59e-26	1.272e-24	yes	down
ENSG00000250462	LRRC37BP1	0.49	-1.029	6.752e-05	0.000292	yes	down
ENSG00000148346	LCN2	4.754	2.249	7.384e-05	0.0003175	yes	up
ENSG00000178104	PDE4DIP	2.37	1.245	3.626e-16	9.955e-15	yes	up
ENSG00000166004	CEP295	0.489	-1.032	8.286e-05	0.0003522	yes	down
ENSG00000178921	PFAS	0.296	-1.754	1.962e-20	8.854e-19	yes	down
ENSG00000136783	NIPSNAP3A	0.468	-1.095	3.188e-10	3.707e-09	yes	down
ENSG00000125730	C3	3.112	1.638	1.532e-18	5.557e-17	yes	up
ENSG00000277182	AC006449.5	3.774	1.916	9.367e-06	4.849e-05	yes	up
ENSG00000156804	FBXO32	2.461	1.299	6.569e-19	2.54e-17	yes	up
ENSG00000186105	LRRC70	2.516	1.331	0.01674	0.03947	yes	up
ENSG00000023839	ABCC2	0.431	-1.215	1.874e-26	1.474e-24	yes	down
ENSG00000100228	RAB36	0.221	-2.181	2.533e-12	4.075e-11	yes	down
ENSG00000196177	ACADSB	0.385	-1.377	6.882e-18	2.324e-16	yes	down
ENSG00000162344	FGF19	2.725	1.446	0.0003478	0.001274	yes	up
ENSG00000189319	FAM53B	0.483	-1.051	1.524e-08	1.329e-07	yes	down
ENSG00000142694	EVA1B	2.842	1.507	1.297e-13	2.575e-12	yes	up
ENSG00000241839	PLEKHO2	3.338	1.739	5.086e-27	4.213e-25	yes	up
ENSG00000158006	PAFAH2	0.206	-2.282	1.264e-16	3.619e-15	yes	down
ENSG00000083093	PALB2	0.493	-1.021	0.0001602	0.0006342	yes	down
ENSG00000024526	DEPDC1	0.475	-1.073	7.663e-08	5.907e-07	yes	down
ENSG00000144040	SFXN5	0.379	-1.399	3.987e-10	4.579e-09	yes	down
ENSG00000103494	RPGRIP1L	0.288	-1.794	1.698e-17	5.438e-16	yes	down
ENSG00000075131	TIPIN	0.363	-1.462	2.826e-09	2.806e-08	yes	down
ENSG00000228638	FCF1P2	0.411	-1.282	0.02018	0.04642	yes	down
ENSG00000198886	MT-ND4	0.489	-1.032	1.153e-08	1.027e-07	yes	down
ENSG00000251485	AC068134.3	0.345	-1.537	0.00871	0.02225	yes	down
ENSG00000182197	EXT1	2.181	1.125	7.479e-16	1.98e-14	yes	up
ENSG00000169018	FEM1B	2.309	1.207	8.558e-31	9.552e-29	yes	up
ENSG00000129244	ATP1B2	4.205	2.072	8.618e-05	0.0003651	yes	up
ENSG00000240006	LINC02004	5.329	2.414	3.176e-05	0.000147	yes	up
ENSG00000196843	ARID5A	3.543	1.825	6.498e-22	3.48e-20	yes	up
ENSG00000198331	HYLS1	0.23	-2.123	2.574e-10	3.052e-09	yes	down
ENSG00000172469	MANEA	0.426	-1.23	9.8e-06	5.053e-05	yes	down
ENSG00000177666	PNPLA2	2.148	1.103	6.707e-10	7.41e-09	yes	up
ENSG00000126562	WNK4	3.222	1.688	3.19e-07	2.181e-06	yes	up
ENSG00000132141	CCT6B	0.356	-1.492	0.0004201	0.001506	yes	down
ENSG00000057704	TMCC3	3.031	1.6	0.002785	0.008133	yes	up
ENSG00000156030	ELMSAN1	2.478	1.309	9.14e-20	3.837e-18	yes	up
ENSG00000162645	GBP2	3.132	1.647	2.348e-20	1.039e-18	yes	up
ENSG00000086200	IPO11	0.434	-1.203	4.241e-11	5.753e-10	yes	down
ENSG00000196678	ERI2	2.244	1.166	1.3e-09	1.365e-08	yes	up
ENSG00000072501	SMC1A	0.424	-1.239	9.337e-13	1.626e-11	yes	down
ENSG00000196358	NTNG2	2.533	1.341	1.787e-08	1.533e-07	yes	up
ENSG00000259354	AC025580.2	2.821	1.496	0.01111	0.02757	yes	up
ENSG00000141564	RPTOR	0.427	-1.228	1.614e-14	3.619e-13	yes	down
ENSG00000118193	KIF14	0.404	-1.308	3.226e-09	3.17e-08	yes	down
ENSG00000278834	AC073508.3	0.165	-2.599	2.852e-11	3.973e-10	yes	down
ENSG00000247934	AC022364.1	0.272	-1.878	0.0007783	0.002606	yes	down
ENSG00000198786	MT-ND5	0.491	-1.027	0.00155	0.004834	yes	down
ENSG00000100985	MMP9	3.761	1.911	0.001197	0.003845	yes	up
ENSG00000078018	MAP2	0.448	-1.159	2.555e-09	2.555e-08	yes	down
ENSG00000100558	PLEK2	2.007	1.005	3.038e-07	2.087e-06	yes	up
ENSG00000036448	MYOM2	0.47	-1.088	0.006311	0.01681	yes	down
ENSG00000174485	DENND4A	0.44	-1.186	1.984e-09	2.012e-08	yes	down
ENSG00000119684	MLH3	0.404	-1.307	1.075e-11	1.601e-10	yes	down
ENSG00000122420	PTGFR	3.413	1.771	0.000191	0.0007426	yes	up
ENSG00000279765	AC013394.1	4.187	2.066	8.277e-07	5.249e-06	yes	up
ENSG00000137726	FXYD6	3.22	1.687	0.001822	0.005577	yes	up
ENSG00000149557	FEZ1	2.585	1.37	0.00235	0.006984	yes	up
ENSG00000257727	CNPY2	0.46	-1.119	1.107e-09	1.177e-08	yes	down
ENSG00000213888	LINC01521	0.292	-1.777	3.019e-08	2.492e-07	yes	down
ENSG00000213626	LBH	0.307	-1.702	1.988e-45	5.699e-43	yes	down
ENSG00000229647	MYOSLID	0.393	-1.347	0.0005591	0.001944	yes	down
ENSG00000185220	PGBD2	0.335	-1.576	7.4e-06	3.91e-05	yes	down
ENSG00000235333	PVRIG2P	0.315	-1.665	0.004702	0.01297	yes	down
ENSG00000270184	AC018695.4	3.023	1.596	0.005457	0.01479	yes	up
ENSG00000160013	PTGIR	7.674	2.94	2.582e-08	2.157e-07	yes	up
ENSG00000106780	MEGF9	0.365	-1.455	5.495e-23	3.191e-21	yes	down
ENSG00000205362	MT1A	3.198	1.677	3.935e-08	3.189e-07	yes	up
ENSG00000163131	CTSS	2.392	1.258	1.025e-08	9.209e-08	yes	up
ENSG00000260170	AC090527.2	3.224	1.689	0.003918	0.01102	yes	up
ENSG00000107338	SHB	2.323	1.216	1.955e-21	9.93e-20	yes	up
ENSG00000145390	USP53	2.152	1.106	1.467e-10	1.83e-09	yes	up
ENSG00000265992	ESRG	2.825	1.498	5.449e-12	8.436e-11	yes	up
ENSG00000204611	ZNF616	2.089	1.063	0.001696	0.00523	yes	up
ENSG00000154864	PIEZO2	0.457	-1.13	0.009163	0.02329	yes	down
ENSG00000274049	INO80B-WBP1	2.547	1.349	2.429e-07	1.7e-06	yes	up
ENSG00000118508	RAB32	2.498	1.321	9.068e-27	7.381e-25	yes	up
ENSG00000025039	RRAGD	2.807	1.489	3.607e-15	8.804e-14	yes	up
ENSG00000134461	ANKRD16	0.334	-1.581	7.755e-17	2.287e-15	yes	down
ENSG00000185070	FLRT2	0.147	-2.764	1.712e-27	1.47e-25	yes	down
ENSG00000254991	AC124276.2	4.662	2.221	7.818e-12	1.187e-10	yes	up
ENSG00000132199	ENOSF1	0.389	-1.363	2.954e-09	2.923e-08	yes	down
ENSG00000205730	ITPRIPL2	0.428	-1.226	9.124e-10	9.881e-09	yes	down
ENSG00000055813	CCDC85A	0.406	-1.299	0.002163	0.006489	yes	down
ENSG00000173221	GLRX	2.022	1.016	2.735e-08	2.276e-07	yes	up
ENSG00000185650	ZFP36L1	4.249	2.087	1.009e-29	1.028e-27	yes	up
ENSG00000136279	DBNL	0.409	-1.289	1.095e-16	3.159e-15	yes	down
ENSG00000251350	LINC02475	3.258	1.704	0.003161	0.009081	yes	up
ENSG00000183206	POTEC	0.37	-1.434	0.01132	0.02805	yes	down
ENSG00000139304	PTPRQ	0.373	-1.422	4.241e-06	2.354e-05	yes	down
ENSG00000272523	LINC01023	2.479	1.31	0.008319	0.02137	yes	up
ENSG00000123240	OPTN	2.481	1.311	3.722e-22	2.046e-20	yes	up
ENSG00000137507	LRRC32	2.474	1.307	0.002919	0.008475	yes	up
ENSG00000114491	UMPS	0.303	-1.724	6.305e-16	1.688e-14	yes	down
ENSG00000023171	GRAMD1B	3.997	1.999	4.33e-29	4.125e-27	yes	up
ENSG00000183474	GTF2H2C	0.465	-1.104	2.846e-08	2.364e-07	yes	down
ENSG00000174791	RIN1	3.247	1.699	1.246e-21	6.416e-20	yes	up
ENSG00000104381	GDAP1	0.479	-1.062	0.0001547	0.0006156	yes	down
ENSG00000214447	FAM187A	0.236	-2.086	1.021e-09	1.094e-08	yes	down
ENSG00000099338	CATSPERG	2.252	1.171	0.01731	0.04067	yes	up
ENSG00000154764	WNT7A	4.918	2.298	9.837e-05	0.0004112	yes	up
ENSG00000009950	MLXIPL	2.015	1.011	0.00108	0.003503	yes	up
ENSG00000204682	CASC10	0.388	-1.367	1.393e-19	5.731e-18	yes	down
ENSG00000170100	ZNF778	2.354	1.235	3.459e-05	0.0001585	yes	up
ENSG00000111077	TNS2	0.476	-1.071	4.218e-14	8.874e-13	yes	down
ENSG00000258559	AC005519.2	2.425	1.278	0.01978	0.04567	yes	up
ENSG00000223764	AL645608.1	0.273	-1.872	9.346e-13	1.627e-11	yes	down
ENSG00000122877	EGR2	0.43	-1.217	2.196e-07	1.553e-06	yes	down
ENSG00000167720	SRR	0.314	-1.672	1.403e-13	2.778e-12	yes	down
ENSG00000169174	PCSK9	4.538	2.182	6.123e-11	8.077e-10	yes	up
ENSG00000108187	PBLD	0.349	-1.519	3.302e-05	0.0001522	yes	down
ENSG00000280433	FP565260.7	0.395	-1.339	6.561e-07	4.236e-06	yes	down
ENSG00000095397	WHRN	2.68	1.422	1.034e-11	1.545e-10	yes	up
ENSG00000132405	TBC1D14	0.482	-1.052	4.103e-12	6.47e-11	yes	down
ENSG00000180263	FGD6	2.39	1.257	5.485e-17	1.668e-15	yes	up
ENSG00000259523	AC022613.2	0.286	-1.806	0.0003726	0.001351	yes	down
ENSG00000151148	UBE3B	0.476	-1.07	6.93e-13	1.23e-11	yes	down
ENSG00000131849	ZNF132	0.164	-2.605	6.378e-07	4.129e-06	yes	down
ENSG00000197841	ZNF181	0.316	-1.66	8.776e-08	6.696e-07	yes	down
ENSG00000019505	SYT13	2.764	1.467	6.206e-17	1.86e-15	yes	up
ENSG00000155016	CYP2U1	0.419	-1.254	3.968e-08	3.214e-07	yes	down
ENSG00000165006	UBAP1	2.072	1.051	1.43e-20	6.534e-19	yes	up
ENSG00000204666	AC010624.1	11.876	3.57	3.234e-10	3.755e-09	yes	up
ENSG00000158301	GPRASP2	0.419	-1.254	5.501e-06	2.989e-05	yes	down
ENSG00000156976	EIF4A2	2.888	1.53	4.935e-26	3.724e-24	yes	up
ENSG00000120306	CYSTM1	2.239	1.163	1.801e-17	5.74e-16	yes	up
ENSG00000140519	RHCG	7.418	2.891	1.506e-16	4.273e-15	yes	up
ENSG00000174502	SLC26A9	2.367	1.243	0.01819	0.04243	yes	up
ENSG00000137267	TUBB2A	2.274	1.185	1.856e-12	3.083e-11	yes	up
ENSG00000134508	CABLES1	0.241	-2.051	3.146e-18	1.104e-16	yes	down
ENSG00000175471	MCTP1	3.468	1.794	4.876e-16	1.321e-14	yes	up
ENSG00000130518	KIAA1683	0.41	-1.288	0.004164	0.01163	yes	down
ENSG00000132702	HAPLN2	3.371	1.753	3.101e-05	0.0001439	yes	up
ENSG00000115009	CCL20	24.539	4.617	1.727e-24	1.154e-22	yes	up
ENSG00000184984	CHRM5	0.276	-1.855	0.001572	0.004896	yes	down
ENSG00000248919	ATP5J2-PTCD1	0.407	-1.296	4.562e-10	5.204e-09	yes	down
ENSG00000026025	VIM	2.022	1.016	2.649e-19	1.069e-17	yes	up
ENSG00000149636	DSN1	0.465	-1.106	1.628e-07	1.181e-06	yes	down
ENSG00000233862	AC016907.2	3.598	1.847	0.001674	0.005173	yes	up
ENSG00000225721	AL592166.1	2.979	1.575	0.005949	0.01597	yes	up
ENSG00000268895	A1BG-AS1	0.464	-1.108	0.003668	0.0104	yes	down
ENSG00000196730	DAPK1	0.487	-1.039	4.308e-08	3.462e-07	yes	down
ENSG00000155158	TTC39B	2.87	1.521	2.021e-12	3.325e-11	yes	up
ENSG00000188985	DHFRP1	0.266	-1.913	9.774e-11	1.253e-09	yes	down
ENSG00000100439	ABHD4	2.079	1.056	4.383e-11	5.92e-10	yes	up
ENSG00000143479	DYRK3	2.479	1.31	1.206e-12	2.061e-11	yes	up
ENSG00000255366	AC120036.5	0.275	-1.861	0.001602	0.004975	yes	down
ENSG00000198074	AKR1B10	0.289	-1.792	7.026e-48	2.339e-45	yes	down
ENSG00000221955	SLC12A8	0.386	-1.375	7.754e-08	5.97e-07	yes	down
ENSG00000228857	AC104653.1	2.42	1.275	0.01032	0.02584	yes	up
ENSG00000186395	KRT10	2.172	1.119	3.004e-11	4.172e-10	yes	up
ENSG00000104883	PEX11G	0.464	-1.109	0.001964	0.005961	yes	down
ENSG00000115594	IL1R1	0.35	-1.516	4.36e-29	4.125e-27	yes	down
ENSG00000140678	ITGAX	7.685	2.942	4.563e-15	1.099e-13	yes	up
ENSG00000213693	SEC14L1P1	0.355	-1.496	0.01019	0.02554	yes	down
ENSG00000177082	WDR73	0.382	-1.39	4.427e-22	2.413e-20	yes	down
ENSG00000243667	WDR92	0.422	-1.246	2.519e-09	2.526e-08	yes	down
ENSG00000203288	TDRKH-AS1	2.238	1.162	0.01988	0.04587	yes	up
ENSG00000235027	AC068580.3	3.907	1.966	4.293e-06	2.38e-05	yes	up
ENSG00000261087	AP003469.4	5	2.322	8.239e-13	1.449e-11	yes	up
ENSG00000119682	AREL1	0.487	-1.039	6.623e-10	7.328e-09	yes	down
ENSG00000162924	REL	2.071	1.05	3.416e-10	3.952e-09	yes	up
ENSG00000213380	COG8	0.224	-2.16	2.279e-12	3.703e-11	yes	down
ENSG00000197976	AKAP17A	2.086	1.061	4.657e-11	6.276e-10	yes	up
ENSG00000237651	C2orf74	0.463	-1.11	4.907e-05	0.0002175	yes	down
ENSG00000137193	PIM1	2.637	1.399	2.817e-11	3.933e-10	yes	up
ENSG00000255717	SNHG1	2.454	1.295	1.193e-13	2.377e-12	yes	up
ENSG00000178882	RFLNA	3.182	1.67	0.001574	0.0049	yes	up
ENSG00000255121	AP003392.4	0.225	-2.153	0.0002484	0.0009422	yes	down
ENSG00000139926	FRMD6	2.16	1.111	1.094e-17	3.577e-16	yes	up
ENSG00000256040	PAPPA-AS1	0.008	-6.956	1.49e-52	6.772e-50	yes	down
ENSG00000174606	ANGEL2	0.436	-1.197	3.649e-13	6.76e-12	yes	down
ENSG00000022267	FHL1	2.014	1.01	2.336e-08	1.969e-07	yes	up
ENSG00000151657	KIN	0.488	-1.036	0.0005695	0.001977	yes	down
ENSG00000189001	SBSN	28.86	4.851	1.581e-95	4.208e-92	yes	up
ENSG00000204314	PRRT1	2.181	1.125	0.005907	0.01588	yes	up
ENSG00000124532	MRS2	0.425	-1.233	8.04e-09	7.328e-08	yes	down
ENSG00000001084	GCLC	0.345	-1.537	2.646e-22	1.468e-20	yes	down
ENSG00000239415	AP001469.3	0.291	-1.781	0.0009413	0.003099	yes	down
ENSG00000140987	ZSCAN32	0.383	-1.384	0.003829	0.01079	yes	down
ENSG00000011021	CLCN6	2.272	1.184	3.476e-15	8.525e-14	yes	up
ENSG00000089351	GRAMD1A	2.102	1.072	2.908e-14	6.274e-13	yes	up
ENSG00000167011	NAT16	4.353	2.122	5.028e-10	5.7e-09	yes	up
ENSG00000104312	RIPK2	4.643	2.215	9.965e-73	1.238e-69	yes	up
ENSG00000271092	TMEM56-RWDD3	0.359	-1.479	0.0001211	0.0004948	yes	down
ENSG00000068366	ACSL4	2.228	1.156	1.223e-20	5.656e-19	yes	up
ENSG00000119632	IFI27L2	2.121	1.085	1.763e-11	2.549e-10	yes	up
ENSG00000126603	GLIS2	2.139	1.097	1.19e-12	2.038e-11	yes	up
ENSG00000180626	ZNF594	0.201	-2.312	3.921e-07	2.64e-06	yes	down
ENSG00000198910	L1CAM	3.769	1.914	1.981e-14	4.369e-13	yes	up
ENSG00000186765	FSCN2	0.262	-1.933	0.0003713	0.001348	yes	down
ENSG00000096060	FKBP5	0.408	-1.295	9.592e-20	4.018e-18	yes	down
ENSG00000237017	AC245052.4	2.693	1.429	0.006359	0.01691	yes	up
ENSG00000253917	AC226119.1	4.344	2.119	7.412e-06	3.915e-05	yes	up
ENSG00000214300	SPDYE3	0.287	-1.801	5.225e-09	4.931e-08	yes	down
ENSG00000197355	UAP1L1	2.519	1.333	9.728e-18	3.221e-16	yes	up
ENSG00000089280	FUS	0.225	-2.151	1.083e-07	8.12e-07	yes	down
ENSG00000197056	ZMYM1	0.469	-1.092	7.444e-06	3.93e-05	yes	down
ENSG00000131386	GALNT15	0.318	-1.654	0.00304	0.008776	yes	down
ENSG00000112167	SAYSD1	0.472	-1.083	6.015e-07	3.912e-06	yes	down
ENSG00000138231	DBR1	0.431	-1.213	2.006e-07	1.429e-06	yes	down
ENSG00000259439	LINC01833	0.485	-1.043	0.0005575	0.001939	yes	down
ENSG00000245573	BDNF-AS	0.365	-1.456	0.005136	0.01401	yes	down
ENSG00000282993	AL356737.1	2.761	1.465	0.01267	0.03095	yes	up
ENSG00000131981	LGALS3	2.069	1.049	4.608e-12	7.182e-11	yes	up
ENSG00000067715	SYT1	2.509	1.327	5.921e-09	5.524e-08	yes	up
ENSG00000266964	FXYD1	2.713	1.44	0.0118	0.0291	yes	up
ENSG00000275835	TUBGCP5	0.416	-1.266	2.16e-12	3.541e-11	yes	down
ENSG00000040608	RTN4R	3.031	1.6	8.318e-22	4.367e-20	yes	up
ENSG00000198517	MAFK	2.043	1.031	1.709e-12	2.854e-11	yes	up
ENSG00000273729	AC007686.3	2.922	1.547	4.787e-09	4.547e-08	yes	up
ENSG00000081692	JMJD4	0.361	-1.471	5.047e-17	1.542e-15	yes	down
ENSG00000183114	FAM43B	2.048	1.034	1.095e-05	5.593e-05	yes	up
ENSG00000112293	GPLD1	0.325	-1.621	2.405e-05	0.0001142	yes	down
ENSG00000135775	COG2	0.373	-1.424	7.301e-14	1.494e-12	yes	down
ENSG00000169241	SLC50A1	2.065	1.046	1.843e-14	4.079e-13	yes	up
ENSG00000126583	PRKCG	2.329	1.22	0.001869	0.005711	yes	up
ENSG00000169429	CXCL8	10.119	3.339	2.247e-22	1.258e-20	yes	up
ENSG00000115275	MOGS	2.331	1.221	1.04e-09	1.112e-08	yes	up
ENSG00000183607	GKN2	2.466	1.302	0.01819	0.04243	yes	up
ENSG00000242193	AL359075.1	0.37	-1.436	0.002539	0.007484	yes	down
ENSG00000128340	RAC2	3.482	1.8	0.0021	0.006321	yes	up
ENSG00000231721	LINC-PINT	2.674	1.419	3.198e-09	3.147e-08	yes	up
ENSG00000100292	HMOX1	3.588	1.843	3.01e-07	2.071e-06	yes	up
ENSG00000120211	INSL4	0.389	-1.362	0.0004059	0.001459	yes	down
ENSG00000234284	ZNF879	0.382	-1.388	0.0166	0.0392	yes	down
ENSG00000130733	YIPF2	2.604	1.381	8.793e-12	1.329e-10	yes	up
ENSG00000158158	CNNM4	3.824	1.935	1.245e-34	1.871e-32	yes	up
ENSG00000163395	IGFN1	7.516	2.91	1.215e-08	1.074e-07	yes	up
ENSG00000170689	HOXB9	2.291	1.196	4.037e-13	7.428e-12	yes	up
ENSG00000127129	EDN2	5.13	2.359	6.956e-08	5.388e-07	yes	up
ENSG00000007516	BAIAP3	3.31	1.727	5.352e-11	7.146e-10	yes	up
ENSG00000108387	SEPT4	2.198	1.136	0.0006124	0.002106	yes	up
ENSG00000152137	HSPB8	2.801	1.486	1.408e-25	1.017e-23	yes	up
ENSG00000197299	BLM	0.326	-1.619	2.095e-11	2.991e-10	yes	down
ENSG00000158195	WASF2	2.244	1.166	1.017e-18	3.77e-17	yes	up
ENSG00000165675	ENOX2	0.437	-1.195	1.535e-06	9.275e-06	yes	down
ENSG00000129521	EGLN3	0.354	-1.499	0.000226	0.0008655	yes	down
ENSG00000008517	IL32	8.017	3.003	2.528e-52	1.122e-49	yes	up
ENSG00000072042	RDH11	2.004	1.003	1.013e-20	4.734e-19	yes	up
ENSG00000184574	LPAR5	0.428	-1.225	0.01749	0.04101	yes	down
ENSG00000188290	HES4	2.615	1.387	2.165e-19	8.793e-18	yes	up
ENSG00000101782	RIOK3	2.676	1.42	4.265e-19	1.674e-17	yes	up
ENSG00000005981	ASB4	0.26	-1.941	1.057e-13	2.118e-12	yes	down
ENSG00000178409	BEND3	0.43	-1.218	2.616e-06	1.51e-05	yes	down
ENSG00000269911	FAM226B	2.402	1.264	0.007961	0.02056	yes	up
ENSG00000261200	AC136944.2	4.064	2.023	6.107e-08	4.777e-07	yes	up
ENSG00000222035	AC079354.1	0.438	-1.191	0.01417	0.03411	yes	down
ENSG00000250041	AC069360.1	0.448	-1.16	0.009391	0.0238	yes	down
ENSG00000100906	NFKBIA	4.448	2.153	1.811e-45	5.275e-43	yes	up
ENSG00000188522	FAM83G	2.39	1.257	1.654e-16	4.686e-15	yes	up
ENSG00000147912	FBXO10	0.44	-1.186	1.514e-07	1.105e-06	yes	down
ENSG00000070540	WIPI1	3.004	1.587	1.761e-18	6.313e-17	yes	up
ENSG00000240771	ARHGEF25	0.459	-1.124	1.16e-08	1.033e-07	yes	down
ENSG00000115520	COQ10B	2.046	1.033	1.02e-13	2.054e-12	yes	up
ENSG00000162729	IGSF8	2.965	1.568	5.053e-16	1.365e-14	yes	up
ENSG00000214530	STARD10	2.614	1.386	3.922e-16	1.072e-14	yes	up
ENSG00000215630	GUSBP9	0.329	-1.605	3.396e-05	0.000156	yes	down
ENSG00000131471	AOC3	9.383	3.23	1.415e-15	3.653e-14	yes	up
ENSG00000225880	LINC00115	2.89	1.531	0.0001675	0.0006601	yes	up
ENSG00000139112	GABARAPL1	2.614	1.386	5.572e-21	2.67e-19	yes	up
ENSG00000160345	C9orf116	0.461	-1.116	0.0001378	0.0005557	yes	down
ENSG00000138399	FASTKD1	0.44	-1.186	9.569e-11	1.23e-09	yes	down
ENSG00000224417	AL606970.1	0.146	-2.774	1.999e-06	1.181e-05	yes	down
ENSG00000231365	AL359915.2	0.331	-1.597	0.0001042	0.0004327	yes	down
ENSG00000163739	CXCL1	3.38	1.757	1.148e-06	7.103e-06	yes	up
ENSG00000268858	AL118506.1	0.461	-1.118	0.0008018	0.002679	yes	down
ENSG00000245680	ZNF585B	0.401	-1.317	0.002086	0.006285	yes	down
ENSG00000118407	FILIP1	0.331	-1.597	0.003521	0.01002	yes	down
ENSG00000260121	AC138028.4	0.478	-1.064	0.02132	0.04873	yes	down
ENSG00000167384	ZNF180	0.324	-1.628	6.048e-08	4.732e-07	yes	down
ENSG00000145833	DDX46	0.429	-1.221	1.985e-14	4.374e-13	yes	down
ENSG00000180185	FAHD1	0.46	-1.119	1.771e-10	2.177e-09	yes	down
ENSG00000104783	KCNN4	2.046	1.033	5.85e-11	7.749e-10	yes	up
ENSG00000187792	ZNF70	0.338	-1.564	9.204e-09	8.324e-08	yes	down
ENSG00000171320	ESCO2	0.226	-2.148	2.194e-13	4.207e-12	yes	down
ENSG00000075336	TIMM21	0.448	-1.158	2.288e-07	1.611e-06	yes	down
ENSG00000279766	AC067931.1	7.787	2.961	5.863e-08	4.598e-07	yes	up
ENSG00000179409	GEMIN4	0.419	-1.255	9.976e-11	1.277e-09	yes	down
ENSG00000213020	ZNF611	0.283	-1.822	9.116e-05	0.000384	yes	down
ENSG00000138658	ZGRF1	0.403	-1.312	4.569e-05	0.0002039	yes	down
ENSG00000162946	DISC1	2.056	1.04	0.000256	0.000968	yes	up
ENSG00000154930	ACSS1	0.492	-1.022	4.477e-10	5.119e-09	yes	down
ENSG00000103888	CEMIP	2.382	1.252	0.001208	0.003876	yes	up
ENSG00000224078	SNHG14	0.481	-1.057	5.857e-08	4.594e-07	yes	down
ENSG00000114784	EIF1B	2.233	1.159	1.745e-18	6.279e-17	yes	up
ENSG00000204758	AC008429.1	2.479	1.31	1.946e-06	1.154e-05	yes	up
ENSG00000188070	C11orf95	0.41	-1.287	2.459e-14	5.36e-13	yes	down
ENSG00000116830	TTF2	0.394	-1.345	1.76e-08	1.512e-07	yes	down
ENSG00000214654	AL161911.1	0.149	-2.743	2.368e-12	3.832e-11	yes	down
ENSG00000132881	RSG1	0.408	-1.294	0.0009876	0.003231	yes	down
ENSG00000197780	TAF13	2.041	1.029	2.601e-10	3.078e-09	yes	up
ENSG00000267508	ZNF285	0.332	-1.59	5.93e-07	3.863e-06	yes	down
ENSG00000103313	MEFV	3.931	1.975	0.0004335	0.001549	yes	up
ENSG00000125931	CITED1	2.511	1.328	0.005288	0.01439	yes	up
ENSG00000111252	SH2B3	3.048	1.608	8.923e-25	6.026e-23	yes	up
ENSG00000069399	BCL3	2.164	1.114	1.303e-13	2.583e-12	yes	up
ENSG00000225855	RUSC1-AS1	5.594	2.484	1.266e-14	2.858e-13	yes	up
ENSG00000198730	CTR9	0.255	-1.969	1.565e-18	5.653e-17	yes	down
ENSG00000261308	FIGNL2	0.469	-1.092	0.005656	0.01527	yes	down
ENSG00000198826	ARHGAP11A	0.484	-1.048	1.306e-09	1.369e-08	yes	down
ENSG00000100084	HIRA	0.291	-1.781	8.654e-29	7.946e-27	yes	down
ENSG00000080839	RBL1	0.277	-1.853	3.11e-14	6.655e-13	yes	down
ENSG00000011638	TMEM159	3.565	1.834	6.033e-30	6.178e-28	yes	up
ENSG00000128408	RIBC2	0.335	-1.576	0.0001068	0.0004424	yes	down
ENSG00000215039	CD27-AS1	2.235	1.16	0.0007587	0.002548	yes	up
ENSG00000150630	VEGFC	2.481	1.311	9.086e-08	6.915e-07	yes	up
ENSG00000231742	LINC01273	3.11	1.637	1.138e-07	8.504e-07	yes	up
ENSG00000099783	HNRNPM	0.277	-1.85	5.302e-20	2.266e-18	yes	down
ENSG00000007968	E2F2	0.318	-1.653	5.637e-11	7.5e-10	yes	down
ENSG00000088899	LZTS3	2.449	1.292	3.441e-13	6.408e-12	yes	up
ENSG00000149474	KAT14	0.413	-1.277	9.827e-10	1.057e-08	yes	down
ENSG00000135631	RAB11FIP5	2.136	1.095	5.802e-17	1.747e-15	yes	up
ENSG00000164778	EN2	0.37	-1.435	7.777e-06	4.088e-05	yes	down
ENSG00000180884	ZNF792	0.413	-1.276	0.0001489	0.0005944	yes	down
ENSG00000166446	CDYL2	2.081	1.057	0.002725	0.007981	yes	up
ENSG00000224870	AL391244.1	0.494	-1.017	1.144e-05	5.821e-05	yes	down
ENSG00000162614	NEXN	0.284	-1.818	3.985e-12	6.294e-11	yes	down
ENSG00000112763	BTN2A1	2.113	1.079	1.501e-10	1.869e-09	yes	up
ENSG00000132846	ZBED3	0.336	-1.574	5.997e-14	1.243e-12	yes	down
ENSG00000259583	AC015712.2	0.173	-2.529	9.906e-19	3.7e-17	yes	down
ENSG00000269343	ZNF587B	0.365	-1.454	1.684e-05	8.261e-05	yes	down
ENSG00000263293	THCAT158	2.57	1.362	5.938e-07	3.867e-06	yes	up
ENSG00000237807	AC022034.2	0.38	-1.396	0.01781	0.04168	yes	down
ENSG00000181284	TMEM102	0.403	-1.312	2.028e-07	1.444e-06	yes	down
ENSG00000157800	SLC37A3	0.456	-1.134	1.192e-10	1.507e-09	yes	down
ENSG00000230606	AC092683.1	0.324	-1.624	7.145e-07	4.594e-06	yes	down
ENSG00000080561	MID2	2.435	1.284	1.981e-16	5.562e-15	yes	up
ENSG00000013441	CLK1	3.808	1.929	4.063e-22	2.221e-20	yes	up
ENSG00000137033	IL33	4.665	2.222	3.31e-08	2.712e-07	yes	up
ENSG00000278920	AC005005.4	4.389	2.134	0.0002521	0.0009549	yes	up
ENSG00000122085	MTERF4	0.483	-1.051	1.712e-08	1.473e-07	yes	down
ENSG00000205923	CEMP1	0.258	-1.954	0.00085	0.002825	yes	down
ENSG00000176428	VPS37D	2.801	1.486	7.851e-15	1.804e-13	yes	up
ENSG00000186104	CYP2R1	0.418	-1.257	4.884e-05	0.0002168	yes	down
ENSG00000172183	ISG20	2.594	1.375	7.594e-09	6.952e-08	yes	up
ENSG00000204282	TNRC6C-AS1	2.427	1.279	0.007028	0.01845	yes	up
ENSG00000226696	LENG8-AS1	3.329	1.735	1.529e-07	1.115e-06	yes	up
ENSG00000160392	C19orf47	0.494	-1.017	7.401e-10	8.095e-09	yes	down
ENSG00000151422	FER	0.41	-1.286	1.597e-08	1.385e-07	yes	down
ENSG00000139531	SUOX	0.325	-1.621	2.151e-15	5.442e-14	yes	down
ENSG00000183248	PRR36	3.792	1.923	2.96e-10	3.47e-09	yes	up
ENSG00000109805	NCAPG	0.45	-1.153	5.97e-07	3.885e-06	yes	down
ENSG00000196878	LAMB3	4.853	2.279	3.257e-38	6.389e-36	yes	up
ENSG00000249087	ZNF436-AS1	2.008	1.006	0.000563	0.001956	yes	up
ENSG00000186469	GNG2	0.472	-1.083	2.325e-06	1.355e-05	yes	down
ENSG00000251022	THAP9-AS1	2.189	1.13	1.804e-08	1.547e-07	yes	up
ENSG00000253837	AC090197.1	2.317	1.212	0.003809	0.01075	yes	up
ENSG00000259066	AL110118.2	4.073	2.026	0.0001519	0.0006054	yes	up
ENSG00000279159	AC003681.1	2.668	1.416	6.623e-05	0.0002869	yes	up
ENSG00000268713	AC005261.4	2.118	1.083	0.01798	0.04202	yes	up
ENSG00000132434	LANCL2	0.265	-1.918	2.448e-20	1.081e-18	yes	down
ENSG00000158483	FAM86C1	0.244	-2.036	9.172e-13	1.601e-11	yes	down
ENSG00000132600	PRMT7	0.496	-1.011	4.262e-11	5.777e-10	yes	down
ENSG00000157184	CPT2	0.374	-1.418	1.35e-08	1.185e-07	yes	down
ENSG00000255139	AP000442.2	2.678	1.421	0.01591	0.03778	yes	up
ENSG00000164252	AGGF1	0.362	-1.464	1.332e-09	1.394e-08	yes	down
ENSG00000139971	C14orf37	2.133	1.093	0.0002617	0.0009883	yes	up
ENSG00000112406	HECA	2.922	1.547	4.059e-19	1.596e-17	yes	up
ENSG00000186868	MAPT	2.014	1.01	1.136e-06	7.033e-06	yes	up
ENSG00000135597	REPS1	0.429	-1.22	4.764e-12	7.418e-11	yes	down
ENSG00000067533	RRP15	0.252	-1.986	1.777e-17	5.67e-16	yes	down
ENSG00000197019	SERTAD1	3.883	1.957	2.371e-24	1.567e-22	yes	up
ENSG00000116560	SFPQ	0.325	-1.623	3.371e-36	5.764e-34	yes	down
ENSG00000068784	SRBD1	0.488	-1.036	4.214e-05	0.0001898	yes	down
ENSG00000075461	CACNG4	0.458	-1.128	1.995e-15	5.072e-14	yes	down
ENSG00000275591	XKR5	0.332	-1.59	0.006664	0.01763	yes	down
ENSG00000158050	DUSP2	8.462	3.081	2.555e-09	2.555e-08	yes	up
ENSG00000140396	NCOA2	0.418	-1.26	1.107e-11	1.643e-10	yes	down
ENSG00000144120	TMEM177	0.253	-1.982	1.116e-11	1.655e-10	yes	down
ENSG00000158406	HIST1H4H	0.339	-1.559	0.002513	0.007414	yes	down
ENSG00000104299	INTS9	0.276	-1.859	4.243e-18	1.467e-16	yes	down
ENSG00000135363	LMO2	3.477	1.798	0.00115	0.003708	yes	up
ENSG00000213846	AC098614.1	0.298	-1.746	2.433e-13	4.637e-12	yes	down
ENSG00000187837	HIST1H1C	2.813	1.492	3.634e-10	4.191e-09	yes	up
ENSG00000180425	C11orf71	0.485	-1.045	3.253e-05	0.0001502	yes	down
ENSG00000168488	ATXN2L	2.485	1.313	9.114e-17	2.65e-15	yes	up
ENSG00000174456	C12orf76	2.086	1.061	1.99e-09	2.017e-08	yes	up
ENSG00000213390	ARHGAP19	2.163	1.113	1.723e-09	1.767e-08	yes	up
ENSG00000085982	USP40	0.422	-1.244	1.635e-14	3.663e-13	yes	down
ENSG00000197989	SNHG12	3.66	1.872	6.676e-15	1.55e-13	yes	up
ENSG00000156876	SASS6	0.463	-1.111	9.066e-05	0.0003821	yes	down
ENSG00000005513	SOX8	3.375	1.755	1.219e-07	9.03e-07	yes	up
ENSG00000257671	KRT7-AS	0.48	-1.058	1.319e-06	8.061e-06	yes	down
ENSG00000183671	GPR1	0.257	-1.958	1.36e-05	6.809e-05	yes	down
ENSG00000196670	ZFP62	0.414	-1.271	4.688e-08	3.745e-07	yes	down
ENSG00000123358	NR4A1	2.28	1.189	0.001824	0.005582	yes	up
ENSG00000172932	ANKRD13D	2.045	1.032	1.462e-10	1.824e-09	yes	up
ENSG00000146834	MEPCE	0.483	-1.049	1.201e-10	1.517e-09	yes	down
ENSG00000129991	TNNI3	3.32	1.731	1.074e-10	1.369e-09	yes	up
ENSG00000090316	MAEA	0.324	-1.627	1.135e-18	4.157e-17	yes	down
ENSG00000242028	HYPK	2.291	1.196	0.001165	0.003749	yes	up
ENSG00000004777	ARHGAP33	2.202	1.139	1.059e-06	6.598e-06	yes	up
ENSG00000120899	PTK2B	2.572	1.363	5.789e-18	1.976e-16	yes	up
ENSG00000237883	DGUOK-AS1	0.371	-1.431	0.01525	0.03638	yes	down
ENSG00000250337	LINC01021	2.372	1.246	1.088e-09	1.159e-08	yes	up
ENSG00000263753	LINC00667	0.431	-1.215	4.039e-08	3.261e-07	yes	down
ENSG00000181773	GPR3	4.901	2.293	1.323e-18	4.825e-17	yes	up
ENSG00000147536	GINS4	0.374	-1.419	1.781e-11	2.574e-10	yes	down
ENSG00000130935	NOL11	0.491	-1.026	1.148e-08	1.023e-07	yes	down
ENSG00000113615	SEC24A	2.189	1.13	1.709e-16	4.813e-15	yes	up
ENSG00000196418	ZNF124	0.359	-1.477	1.795e-06	1.071e-05	yes	down
ENSG00000203819	HIST2H2BC	2.245	1.167	0.02101	0.04812	yes	up
ENSG00000135406	PRPH	3	1.585	1.55e-05	7.665e-05	yes	up
ENSG00000104888	SLC17A7	13.041	3.705	3.669e-47	1.2e-44	yes	up
ENSG00000160094	ZNF362	0.363	-1.463	2.94e-21	1.461e-19	yes	down
ENSG00000168792	ABHD15	0.427	-1.229	2.22e-12	3.626e-11	yes	down
ENSG00000279595	AC126335.2	3.73	1.899	0.0002768	0.00104	yes	up
ENSG00000155636	RBM45	0.409	-1.289	8.439e-06	4.407e-05	yes	down
ENSG00000164244	PRRC1	2.034	1.024	1.089e-16	3.146e-15	yes	up
ENSG00000157514	TSC22D3	5.205	2.38	1.139e-48	4.081e-46	yes	up
ENSG00000203880	PCMTD2	0.361	-1.469	6.607e-18	2.243e-16	yes	down
ENSG00000178927	C17orf62	0.392	-1.35	1.942e-12	3.209e-11	yes	down
ENSG00000141504	SAT2	2.21	1.144	3.096e-12	4.949e-11	yes	up
ENSG00000168496	FEN1	0.295	-1.759	0.0001849	0.0007206	yes	down
ENSG00000175294	CATSPER1	2.378	1.25	0.0002332	0.0008902	yes	up
ENSG00000101347	SAMHD1	0.387	-1.368	1.938e-12	3.205e-11	yes	down
ENSG00000181026	AEN	2.83	1.501	6.342e-18	2.157e-16	yes	up
ENSG00000164949	GEM	9.215	3.204	1.293e-49	4.92e-47	yes	up
ENSG00000113209	PCDHB5	0.439	-1.187	0.006433	0.01707	yes	down
ENSG00000279329	AC020910.5	0.326	-1.619	0.0005244	0.001836	yes	down
ENSG00000076108	BAZ2A	2.008	1.006	2.077e-14	4.565e-13	yes	up
ENSG00000279700	AC131212.2	4.257	2.09	0.0001286	0.0005216	yes	up
ENSG00000281991	TMEM265	9.687	3.276	3.022e-48	1.063e-45	yes	up
ENSG00000185515	BRCC3	0.215	-2.217	1.882e-13	3.653e-12	yes	down
ENSG00000175787	ZNF169	0.368	-1.442	0.0002413	0.000919	yes	down
ENSG00000243811	APOBEC3D	2.868	1.52	0.003684	0.01044	yes	up
ENSG00000166167	BTRC	0.493	-1.021	2.407e-07	1.687e-06	yes	down
ENSG00000177426	TGIF1	2.619	1.389	9.953e-25	6.697e-23	yes	up
ENSG00000279699	AC004264.3	2.459	1.298	0.00834	0.02142	yes	up
ENSG00000162757	C1orf74	0.448	-1.157	0.001486	0.00466	yes	down
ENSG00000111602	TIMELESS	0.475	-1.075	5.045e-09	4.771e-08	yes	down
ENSG00000227220	AL133346.1	0.395	-1.34	0.01812	0.0423	yes	down
ENSG00000052802	MSMO1	7.653	2.936	1.387e-104	5.17e-101	yes	up
ENSG00000152778	IFIT5	0.373	-1.421	1.064e-06	6.622e-06	yes	down
ENSG00000248866	USP46-AS1	0.156	-2.678	1.069e-06	6.65e-06	yes	down
ENSG00000163449	TMEM169	0.21	-2.253	7.296e-06	3.862e-05	yes	down
ENSG00000196458	ZNF605	0.416	-1.264	8.059e-08	6.179e-07	yes	down
ENSG00000100479	POLE2	0.255	-1.973	1.798e-11	2.594e-10	yes	down
ENSG00000168564	CDKN2AIP	2.006	1.004	2.627e-10	3.103e-09	yes	up
ENSG00000136161	RCBTB2	0.454	-1.14	0.01798	0.04202	yes	down
ENSG00000226479	TMEM185B	0.479	-1.062	1.698e-07	1.226e-06	yes	down
ENSG00000189420	ZFP92	0.329	-1.605	0.006398	0.017	yes	down
ENSG00000236255	AC009404.1	3.709	1.891	5.639e-05	0.0002468	yes	up
ENSG00000180592	SKIDA1	0.178	-2.489	1.03e-09	1.103e-08	yes	down
ENSG00000135966	TGFBRAP1	0.458	-1.126	1.081e-10	1.376e-09	yes	down
ENSG00000138944	KIAA1644	0.432	-1.21	1.114e-14	2.524e-13	yes	down
ENSG00000138600	SPPL2A	0.48	-1.059	1.824e-11	2.625e-10	yes	down
ENSG00000176142	TMEM39A	3.317	1.73	4.739e-18	1.633e-16	yes	up
ENSG00000105639	JAK3	2.942	1.557	1.823e-09	1.865e-08	yes	up
ENSG00000261089	CDC37P2	6.114	2.612	1.181e-07	8.773e-07	yes	up
ENSG00000105835	NAMPT	2.178	1.123	3.16e-17	9.884e-16	yes	up
ENSG00000123146	ADGRE5	2.101	1.071	4.32e-11	5.848e-10	yes	up
ENSG00000170873	MTSS1	6.36	2.669	7.223e-24	4.579e-22	yes	up
ENSG00000263465	SRSF8	0.498	-1.006	7.303e-10	8.008e-09	yes	down
ENSG00000214176	PLEKHM1P1	2.062	1.044	1.153e-06	7.129e-06	yes	up
ENSG00000178966	RMI1	0.47	-1.089	1.98e-06	1.171e-05	yes	down
ENSG00000189057	FAM111B	0.26	-1.943	0.0006722	0.002293	yes	down
ENSG00000152253	SPC25	0.342	-1.55	1.042e-07	7.824e-07	yes	down
ENSG00000174276	ZNHIT2	0.499	-1.002	2.193e-06	1.283e-05	yes	down
ENSG00000255275	AL080251.1	3.361	1.749	2.959e-10	3.47e-09	yes	up
ENSG00000257354	AC048341.2	0.167	-2.581	1.491e-15	3.838e-14	yes	down
ENSG00000145248	SLC10A4	0.405	-1.304	0.003498	0.009961	yes	down
ENSG00000154217	PITPNC1	3.463	1.792	4.399e-26	3.361e-24	yes	up
ENSG00000177951	BET1L	2.018	1.013	1.339e-15	3.462e-14	yes	up
ENSG00000163644	PPM1K	2.155	1.108	0.0001652	0.0006521	yes	up
ENSG00000176022	B3GALT6	0.254	-1.977	3.161e-16	8.702e-15	yes	down
ENSG00000169249	ZRSR2	2.523	1.335	9.171e-10	9.927e-09	yes	up
ENSG00000278619	MRM1	0.443	-1.173	6.377e-09	5.92e-08	yes	down
ENSG00000167468	GPX4	2.187	1.129	6.515e-15	1.522e-13	yes	up
ENSG00000268996	MAN1B1-AS1	0.424	-1.237	2.999e-07	2.064e-06	yes	down
ENSG00000121410	A1BG	3.178	1.668	7.336e-17	2.174e-15	yes	up
ENSG00000006607	FARP2	0.471	-1.086	4.362e-10	4.99e-09	yes	down
ENSG00000226200	SGMS1-AS1	0.145	-2.79	6.235e-09	5.797e-08	yes	down
ENSG00000186603	HPDL	0.378	-1.402	0.002409	0.007143	yes	down
ENSG00000134686	PHC2	2.164	1.114	2.969e-16	8.198e-15	yes	up
ENSG00000215883	CYB5RL	0.396	-1.335	8.107e-09	7.382e-08	yes	down
ENSG00000105991	HOXA1	2.537	1.343	3.453e-09	3.366e-08	yes	up
ENSG00000127578	WFIKKN1	2.791	1.481	0.001033	0.003366	yes	up
ENSG00000175792	RUVBL1	0.478	-1.064	4.848e-14	1.017e-12	yes	down
ENSG00000259518	LINC01583	2.183	1.126	0.0002309	0.0008826	yes	up
ENSG00000132793	LPIN3	0.491	-1.025	7.103e-09	6.537e-08	yes	down
ENSG00000174599	TRAM1L1	0.497	-1.009	0.01177	0.02904	yes	down
ENSG00000176909	MAMSTR	2.164	1.114	0.004278	0.0119	yes	up
ENSG00000100628	ASB2	4.266	2.093	3.916e-05	0.0001774	yes	up
ENSG00000100395	L3MBTL2	0.286	-1.805	1.677e-18	6.044e-17	yes	down
ENSG00000144891	AGTR1	0.346	-1.533	0.001371	0.004341	yes	down
ENSG00000163703	CRELD1	2.024	1.017	4.223e-09	4.043e-08	yes	up
ENSG00000105926	MPP6	0.287	-1.803	8.535e-14	1.729e-12	yes	down
ENSG00000189343	AC004448.1	2.085	1.06	0.01014	0.02543	yes	up
ENSG00000104892	KLC3	2.868	1.52	2.677e-07	1.86e-06	yes	up
ENSG00000182141	ZNF708	0.365	-1.455	0.001301	0.004145	yes	down
ENSG00000130045	NXNL2	2.461	1.299	0.0001339	0.0005411	yes	up
ENSG00000166250	CLMP	2.069	1.049	5.623e-07	3.678e-06	yes	up
ENSG00000132801	ZSWIM3	0.282	-1.828	1.76e-06	1.052e-05	yes	down
ENSG00000164849	GPR146	0.371	-1.431	0.01309	0.03184	yes	down
ENSG00000189298	ZKSCAN3	0.314	-1.671	1.678e-08	1.447e-07	yes	down
ENSG00000196081	ZNF724	0.462	-1.114	0.01053	0.0263	yes	down
ENSG00000171124	FUT3	2.668	1.416	0.0163	0.0386	yes	up
ENSG00000281205	AL133410.3	2.352	1.234	0.0003554	0.001298	yes	up
ENSG00000260704	LINC00543	0.375	-1.415	0.01547	0.03683	yes	down
ENSG00000135047	CTSL	2.008	1.006	1.21e-14	2.733e-13	yes	up
ENSG00000232442	MHENCR	5.54	2.47	8.506e-29	7.848e-27	yes	up
ENSG00000136720	HS6ST1	0.412	-1.281	7.488e-19	2.884e-17	yes	down
ENSG00000128482	RNF112	2.104	1.073	0.01139	0.0282	yes	up
ENSG00000110768	GTF2H1	0.499	-1.004	1.322e-09	1.384e-08	yes	down
ENSG00000118432	CNR1	0.237	-2.075	1.059e-20	4.933e-19	yes	down
ENSG00000172086	KRCC1	0.389	-1.362	4.432e-11	5.98e-10	yes	down
ENSG00000167716	WDR81	0.324	-1.628	1.799e-20	8.156e-19	yes	down
ENSG00000101417	PXMP4	0.462	-1.115	7.906e-08	6.074e-07	yes	down
ENSG00000275367	AC092111.2	0.233	-2.099	3.427e-09	3.344e-08	yes	down
ENSG00000170889	RPS9	2.018	1.013	1.123e-15	2.915e-14	yes	up
ENSG00000178607	ERN1	3.502	1.808	1.329e-30	1.457e-28	yes	up
ENSG00000180667	YOD1	3.204	1.68	2.521e-13	4.79e-12	yes	up
ENSG00000196588	MKL1	0.311	-1.683	2.171e-20	9.702e-19	yes	down
ENSG00000116741	RGS2	3.097	1.631	6.634e-11	8.69e-10	yes	up
ENSG00000263826	AC112907.3	2.038	1.027	0.01918	0.04449	yes	up
ENSG00000100413	POLR3H	0.174	-2.526	3.684e-26	2.849e-24	yes	down
ENSG00000157470	FAM81A	0.444	-1.172	1.244e-07	9.202e-07	yes	down
ENSG00000216490	IFI30	3.735	1.901	8.011e-13	1.41e-11	yes	up
ENSG00000284116	AL772307.1	0.326	-1.616	0.003091	0.008905	yes	down
ENSG00000128965	CHAC1	7.464	2.9	4.006e-22	2.196e-20	yes	up
ENSG00000132436	FIGNL1	0.361	-1.47	8.384e-09	7.611e-08	yes	down
ENSG00000197603	C5orf42	0.491	-1.025	9.193e-08	6.985e-07	yes	down
ENSG00000271533	Z83843.1	0.219	-2.188	2.671e-06	1.539e-05	yes	down
ENSG00000267194	AC002546.1	0.455	-1.136	0.01467	0.03518	yes	down
ENSG00000107960	STN1	2.425	1.278	9.574e-16	2.506e-14	yes	up
ENSG00000143942	CHAC2	0.363	-1.462	3.953e-06	2.21e-05	yes	down
ENSG00000188636	RTL6	0.498	-1.006	8.426e-12	1.277e-10	yes	down
ENSG00000066629	EML1	0.488	-1.035	4.206e-11	5.71e-10	yes	down
ENSG00000189050	RNFT1	0.399	-1.324	1.116e-05	5.694e-05	yes	down
ENSG00000221886	ZBED8	0.238	-2.073	6.425e-09	5.958e-08	yes	down
ENSG00000134982	APC	2.187	1.129	3.232e-07	2.207e-06	yes	up
ENSG00000125895	TMEM74B	3.104	1.634	8.195e-14	1.665e-12	yes	up
ENSG00000182836	PLCXD3	0.37	-1.435	0.006032	0.01617	yes	down
ENSG00000007264	MATK	2.312	1.209	0.01998	0.04602	yes	up
ENSG00000113161	HMGCR	3.31	1.727	1.238e-45	3.663e-43	yes	up
ENSG00000131650	KREMEN2	2.433	1.283	1.093e-09	1.163e-08	yes	up
ENSG00000197467	COL13A1	2.764	1.467	4.419e-08	3.544e-07	yes	up
ENSG00000174010	KLHL15	2.011	1.008	1.647e-09	1.696e-08	yes	up
ENSG00000116833	NR5A2	0.319	-1.65	0.0002478	0.0009405	yes	down
ENSG00000163576	EFHB	0.323	-1.63	0.001941	0.0059	yes	down
ENSG00000272631	AC067750.1	0.27	-1.889	2.665e-05	0.0001255	yes	down
ENSG00000177225	GATD1	0.398	-1.329	1.217e-21	6.303e-20	yes	down
ENSG00000256628	ZBTB11-AS1	0.378	-1.402	2.061e-05	9.92e-05	yes	down
ENSG00000259024	TVP23C-CDRT4	2.637	1.399	0.01605	0.03806	yes	up
ENSG00000176055	MBLAC2	0.195	-2.359	3.405e-13	6.354e-12	yes	down
ENSG00000278709	NKILA	0.368	-1.441	4.496e-10	5.138e-09	yes	down
ENSG00000164002	EXO5	0.264	-1.924	2.097e-06	1.233e-05	yes	down
ENSG00000188215	DCUN1D3	5.971	2.578	4.411e-45	1.227e-42	yes	up
ENSG00000101460	MAP1LC3A	2.255	1.173	2.805e-17	8.802e-16	yes	up
ENSG00000105825	TFPI2	5.922	2.566	1.684e-61	1.308e-58	yes	up
ENSG00000113361	CDH6	0.286	-1.806	9.244e-06	4.79e-05	yes	down
ENSG00000182870	GALNT9	2.238	1.162	1.112e-09	1.18e-08	yes	up
ENSG00000104825	NFKBIB	2.38	1.251	3.101e-14	6.644e-13	yes	up
ENSG00000139880	CDH24	2.199	1.137	2.605e-10	3.08e-09	yes	up
ENSG00000175643	RMI2	0.403	-1.312	0.001262	0.004033	yes	down
ENSG00000154917	RAB6B	2.025	1.018	5.521e-05	0.0002424	yes	up
ENSG00000227827	AC138969.2	3.722	1.896	5.288e-07	3.482e-06	yes	up
ENSG00000155666	KDM8	0.39	-1.359	0.0007365	0.002483	yes	down
ENSG00000155850	SLC26A2	0.189	-2.403	2.477e-55	1.358e-52	yes	down
ENSG00000227268	KLLN	0.308	-1.701	0.0007037	0.002384	yes	down
ENSG00000266401	AP002478.1	0.307	-1.704	0.0003039	0.001127	yes	down
ENSG00000160223	ICOSLG	4.132	2.047	4.845e-15	1.158e-13	yes	up
ENSG00000183798	EMILIN3	0.408	-1.294	0.00581	0.01564	yes	down
ENSG00000143669	LYST	2.554	1.353	2.047e-17	6.5e-16	yes	up
ENSG00000142627	EPHA2	2.442	1.288	9.901e-15	2.259e-13	yes	up
ENSG00000260274	AC068338.2	0.317	-1.659	0.0009901	0.003237	yes	down
ENSG00000204482	LST1	6.294	2.654	1.595e-06	9.606e-06	yes	up
ENSG00000251661	AC136475.1	0.455	-1.135	0.01517	0.03621	yes	down
ENSG00000258602	LINC01629	2.373	1.247	0.005481	0.01485	yes	up
ENSG00000105171	POP4	0.446	-1.166	2.583e-07	1.798e-06	yes	down
ENSG00000115998	C2orf42	0.307	-1.706	1.223e-10	1.542e-09	yes	down
ENSG00000261786	AC006058.1	0.263	-1.928	1.148e-19	4.765e-18	yes	down
ENSG00000279762	AC005899.8	3.401	1.766	0.002329	0.00693	yes	up
ENSG00000137801	THBS1	0.247	-2.016	1.818e-37	3.389e-35	yes	down
ENSG00000166938	DIS3L	0.443	-1.175	8.966e-18	2.99e-16	yes	down
ENSG00000198700	IPO9	0.496	-1.011	1.254e-08	1.106e-07	yes	down
ENSG00000176595	KBTBD11	0.483	-1.05	1.275e-05	6.415e-05	yes	down
ENSG00000169155	ZBTB43	2.957	1.564	1.245e-21	6.416e-20	yes	up
ENSG00000271122	AC018647.2	0.211	-2.248	2.871e-15	7.096e-14	yes	down
ENSG00000125538	IL1B	37.014	5.21	1.176e-38	2.356e-36	yes	up
ENSG00000144785	AC073896.1	0.435	-1.2	1.19e-05	6.03e-05	yes	down
ENSG00000243701	DUBR	0.426	-1.232	4.939e-06	2.704e-05	yes	down
ENSG00000260552	AC023043.1	2.149	1.104	4.054e-05	0.0001831	yes	up
ENSG00000236859	NIFK-AS1	0.482	-1.054	0.00276	0.008067	yes	down
ENSG00000260852	FBXL19-AS1	0.192	-2.378	7.028e-10	7.732e-09	yes	down
ENSG00000181218	HIST3H2A	2.362	1.24	3.97e-09	3.816e-08	yes	up
ENSG00000164743	C8orf48	0.357	-1.487	0.01084	0.02698	yes	down
ENSG00000172476	RAB40A	0.37	-1.433	0.006624	0.01753	yes	down
ENSG00000196267	ZNF836	3.229	1.691	0.0003266	0.001203	yes	up
ENSG00000258818	RNASE4	2.073	1.052	1.607e-09	1.66e-08	yes	up
ENSG00000279744	AC132938.6	3.119	1.641	0.003865	0.01088	yes	up
ENSG00000139505	MTMR6	0.482	-1.053	3.56e-08	2.905e-07	yes	down
ENSG00000227036	LINC00511	0.417	-1.261	4.789e-15	1.147e-13	yes	down
ENSG00000100150	DEPDC5	0.431	-1.215	1.904e-06	1.131e-05	yes	down
ENSG00000173218	VANGL1	0.461	-1.117	7.465e-10	8.161e-09	yes	down
ENSG00000196683	TOMM7	2.349	1.232	3.374e-23	1.996e-21	yes	up
ENSG00000169047	IRS1	0.323	-1.63	5.527e-23	3.199e-21	yes	down
ENSG00000161010	MRNIP	2.318	1.213	5.932e-11	7.847e-10	yes	up
ENSG00000112146	FBXO9	0.37	-1.435	7.23e-16	1.92e-14	yes	down
ENSG00000205544	TMEM256	2.192	1.132	2.891e-18	1.017e-16	yes	up
ENSG00000088356	PDRG1	2.129	1.09	2.01e-12	3.31e-11	yes	up
ENSG00000128000	ZNF780B	0.34	-1.557	1.94e-07	1.386e-06	yes	down
ENSG00000155367	PPM1J	4.234	2.082	3.913e-13	7.217e-12	yes	up
ENSG00000196659	TTC30B	0.115	-3.124	3.601e-17	1.12e-15	yes	down
ENSG00000106006	HOXA6	0.327	-1.613	5.453e-05	0.0002399	yes	down
ENSG00000164120	HPGD	0.216	-2.209	1.687e-32	2.184e-30	yes	down
ENSG00000105696	TMEM59L	2.412	1.27	4.065e-14	8.581e-13	yes	up
ENSG00000112419	PHACTR2	0.296	-1.757	9.599e-18	3.184e-16	yes	down
ENSG00000279568	AC093525.9	2.512	1.329	0.01331	0.03233	yes	up
ENSG00000089327	FXYD5	2.091	1.064	1.189e-17	3.862e-16	yes	up
ENSG00000187678	SPRY4	3.997	1.999	1.367e-23	8.354e-22	yes	up
ENSG00000253797	UTP14C	0.482	-1.052	6.795e-09	6.266e-08	yes	down
ENSG00000015171	ZMYND11	0.388	-1.366	1.745e-21	8.91e-20	yes	down
ENSG00000163792	TCF23	2.57	1.362	0.01998	0.04602	yes	up
ENSG00000244161	FLNB-AS1	3.169	1.664	6.444e-08	5.03e-07	yes	up
ENSG00000168811	IL12A	2.219	1.15	3.36e-05	0.0001546	yes	up
ENSG00000255730	AC011462.1	2.579	1.367	6.681e-08	5.201e-07	yes	up
ENSG00000178896	EXOSC4	0.453	-1.142	1.131e-11	1.673e-10	yes	down
ENSG00000213402	PTPRCAP	2.866	1.519	0.007365	0.01922	yes	up
ENSG00000221909	FAM200A	0.293	-1.771	1.353e-07	9.957e-07	yes	down
ENSG00000187957	DNER	3.437	1.781	4.806e-17	1.473e-15	yes	up
ENSG00000143631	FLG	0.32	-1.643	0.005287	0.01439	yes	down
ENSG00000275807	AC145285.7	2.041	1.029	0.0003737	0.001354	yes	up
ENSG00000185947	ZNF267	2.222	1.152	2.748e-09	2.732e-08	yes	up
ENSG00000258711	AL358334.2	0.474	-1.076	3.535e-05	0.0001618	yes	down
ENSG00000160298	C21orf58	0.283	-1.82	1.059e-10	1.352e-09	yes	down
ENSG00000184545	DUSP8	7.744	2.953	2.678e-50	1.062e-47	yes	up
ENSG00000113739	STC2	3.519	1.815	2.518e-20	1.11e-18	yes	up
ENSG00000230176	LINC01433	8.346	3.061	6.633e-29	6.212e-27	yes	up
ENSG00000011422	PLAUR	6.391	2.676	3.815e-53	1.823e-50	yes	up
ENSG00000093217	XYLB	0.353	-1.503	1.101e-08	9.849e-08	yes	down
ENSG00000182150	ERCC6L2	0.383	-1.383	1.767e-09	1.811e-08	yes	down
ENSG00000141293	SKAP1	2.817	1.494	0.008558	0.02191	yes	up
ENSG00000225302	AC023283.1	0.175	-2.515	4.255e-07	2.852e-06	yes	down
ENSG00000021776	AQR	0.41	-1.288	1.544e-15	3.963e-14	yes	down
ENSG00000102996	MMP15	2.949	1.56	1.118e-15	2.906e-14	yes	up
ENSG00000104967	NOVA2	2.013	1.009	1.11e-06	6.884e-06	yes	up
ENSG00000125775	SDCBP2	2.285	1.192	0.001464	0.004597	yes	up
ENSG00000006652	IFRD1	3.499	1.807	1.616e-33	2.183e-31	yes	up
ENSG00000250565	ATP6V1E2	0.358	-1.482	2.079e-10	2.51e-09	yes	down
ENSG00000268635	AP003680.1	2.698	1.432	0.006334	0.01687	yes	up
ENSG00000165821	SALL2	0.455	-1.136	2.179e-05	0.0001044	yes	down
ENSG00000261324	AC010168.2	0.376	-1.412	0.01091	0.02712	yes	down
ENSG00000117036	ETV3	2.228	1.156	2.181e-17	6.914e-16	yes	up
ENSG00000185722	ANKFY1	0.299	-1.74	2.975e-24	1.946e-22	yes	down
ENSG00000279861	AC073548.1	2.553	1.352	0.005092	0.01391	yes	up
ENSG00000123999	INHA	2.799	1.485	0.0005381	0.001879	yes	up
ENSG00000137309	HMGA1	2.73	1.449	5.229e-28	4.619e-26	yes	up
ENSG00000228492	RAB11FIP1P1	0.195	-2.359	9.356e-06	4.844e-05	yes	down
ENSG00000223414	LINC00473	0.415	-1.269	6.184e-12	9.511e-11	yes	down
ENSG00000163946	FAM208A	0.344	-1.541	3.039e-14	6.525e-13	yes	down
ENSG00000254449	AP002765.1	2.583	1.369	0.0144	0.03461	yes	up
ENSG00000130669	PAK4	2.291	1.196	1.972e-12	3.255e-11	yes	up
ENSG00000283526	AL160276.1	0.194	-2.368	2.643e-05	0.0001247	yes	down
ENSG00000135378	PRRG4	0.459	-1.124	0.003244	0.009305	yes	down
ENSG00000134533	RERG	0.233	-2.099	5.059e-07	3.348e-06	yes	down
ENSG00000178573	MAF	0.402	-1.313	3.801e-09	3.671e-08	yes	down
ENSG00000266918	AC091132.4	0.378	-1.405	0.01355	0.03286	yes	down
ENSG00000272909	AL122035.2	0.475	-1.075	0.01249	0.03056	yes	down
ENSG00000154734	ADAMTS1	2.539	1.344	0.01919	0.04451	yes	up
ENSG00000167615	LENG8	2.614	1.386	1.04e-15	2.711e-14	yes	up
ENSG00000197872	FAM49A	3.238	1.695	0.0006171	0.00212	yes	up
ENSG00000137460	FHDC1	4.457	2.156	2.531e-11	3.566e-10	yes	up
ENSG00000133805	AMPD3	3.461	1.791	8.888e-18	2.969e-16	yes	up
ENSG00000171206	TRIM8	2.643	1.402	4.143e-24	2.672e-22	yes	up
ENSG00000156802	ATAD2	0.416	-1.264	7.386e-09	6.778e-08	yes	down
ENSG00000234925	ATP5HP4	2.585	1.37	0.01948	0.04507	yes	up
ENSG00000132196	HSD17B7	2.277	1.187	2.211e-12	3.615e-11	yes	up
ENSG00000109846	CRYAB	3.953	1.983	2.227e-19	9.022e-18	yes	up
ENSG00000169762	TAPT1	0.336	-1.573	8.961e-19	3.388e-17	yes	down
ENSG00000119686	FLVCR2	0.352	-1.505	2.585e-10	3.063e-09	yes	down
ENSG00000071794	HLTF	0.389	-1.361	4.04e-14	8.537e-13	yes	down
ENSG00000147454	SLC25A37	3.046	1.607	2.076e-25	1.472e-23	yes	up
ENSG00000134138	MEIS2	0.482	-1.054	2.777e-06	1.594e-05	yes	down
ENSG00000146966	DENND2A	0.409	-1.29	1.658e-05	8.144e-05	yes	down
ENSG00000205562	AL049775.1	0.256	-1.965	0.0008531	0.002833	yes	down
ENSG00000104356	POP1	0.325	-1.622	8.724e-19	3.305e-17	yes	down
ENSG00000145723	GIN1	0.425	-1.235	0.0008649	0.00287	yes	down
ENSG00000178033	FAM26E	0.467	-1.1	0.02179	0.04967	yes	down
ENSG00000172081	MOB3A	0.429	-1.221	1.824e-14	4.043e-13	yes	down
ENSG00000100100	PIK3IP1	5.449	2.446	7.226e-56	4.345e-53	yes	up
ENSG00000279520	AC093525.8	4.87	2.284	2.495e-07	1.743e-06	yes	up
ENSG00000125848	FLRT3	0.361	-1.47	0.01023	0.02564	yes	down
ENSG00000168477	TNXB	3.699	1.887	5.403e-10	6.089e-09	yes	up
ENSG00000260804	LINC01963	0.32	-1.644	2.626e-07	1.827e-06	yes	down
ENSG00000237399	PITRM1-AS1	0.405	-1.305	0.01663	0.03926	yes	down
ENSG00000229809	ZNF688	0.496	-1.012	0.0002223	0.0008527	yes	down
ENSG00000106460	TMEM106B	0.467	-1.098	4.49e-17	1.388e-15	yes	down
ENSG00000158457	TSPAN33	2.056	1.04	1.227e-08	1.083e-07	yes	up
ENSG00000129422	MTUS1	0.172	-2.542	4.106e-36	6.894e-34	yes	down
ENSG00000132510	KDM6B	2.836	1.504	7.883e-22	4.174e-20	yes	up
ENSG00000111261	MANSC1	0.415	-1.269	0.0004904	0.001731	yes	down
ENSG00000090006	LTBP4	2.479	1.31	6.803e-21	3.235e-19	yes	up
ENSG00000205307	SAP25	3.701	1.888	0.001227	0.00393	yes	up
ENSG00000145391	SETD7	0.384	-1.382	6.561e-16	1.752e-14	yes	down
ENSG00000155252	PI4K2A	2.86	1.516	8.615e-22	4.511e-20	yes	up
ENSG00000131759	RARA	2.357	1.237	3.472e-12	5.527e-11	yes	up
ENSG00000106012	IQCE	0.376	-1.413	2.677e-17	8.427e-16	yes	down
ENSG00000146592	CREB5	14.929	3.9	1.599e-26	1.273e-24	yes	up
ENSG00000132563	REEP2	2.073	1.052	1.058e-08	9.478e-08	yes	up
ENSG00000230513	THAP7-AS1	0.363	-1.462	0.002007	0.006074	yes	down
ENSG00000175283	DOLK	0.28	-1.836	4.198e-11	5.706e-10	yes	down
ENSG00000277283	AC004812.2	0.387	-1.369	0.0003432	0.001259	yes	down
ENSG00000187479	C11orf96	17.136	4.099	2.403e-25	1.697e-23	yes	up
ENSG00000145920	CPLX2	0.074	-3.766	1.548e-42	3.722e-40	yes	down
ENSG00000144485	HES6	2.971	1.571	2.708e-18	9.579e-17	yes	up
ENSG00000205534	SMG1P2	2.521	1.334	9.001e-09	8.16e-08	yes	up
ENSG00000100629	CEP128	0.496	-1.011	5.125e-05	0.0002265	yes	down
ENSG00000105755	ETHE1	2.619	1.389	4.052e-30	4.267e-28	yes	up
ENSG00000187866	FAM122A	0.428	-1.226	1.231e-07	9.11e-07	yes	down
ENSG00000069696	DRD4	4.158	2.056	5.559e-05	0.0002439	yes	up
ENSG00000263368	AC069366.1	0.39	-1.359	0.01638	0.03874	yes	down
ENSG00000111361	EIF2B1	0.418	-1.257	1.254e-11	1.849e-10	yes	down
ENSG00000155265	GOLGA7B	2.025	1.018	0.0007113	0.002408	yes	up
ENSG00000130766	SESN2	3.74	1.903	7.454e-26	5.469e-24	yes	up
ENSG00000133069	TMCC2	3.015	1.592	7.529e-19	2.893e-17	yes	up
ENSG00000223501	VPS52	0.481	-1.057	8.155e-08	6.245e-07	yes	down
ENSG00000097046	CDC7	0.41	-1.287	9.179e-07	5.776e-06	yes	down
ENSG00000179862	CITED4	3.352	1.745	4.814e-26	3.648e-24	yes	up
ENSG00000224431	AC063976.2	5.396	2.432	2.13e-06	1.25e-05	yes	up
ENSG00000153294	ADGRF4	0.27	-1.89	1.564e-11	2.283e-10	yes	down
ENSG00000113552	GNPDA1	2.036	1.026	5.216e-13	9.448e-12	yes	up
ENSG00000233532	LINC00460	2.163	1.113	0.0009581	0.003148	yes	up
ENSG00000185745	IFIT1	0.476	-1.07	0.0003462	0.001269	yes	down
ENSG00000273015	AC008124.1	2.668	1.416	3.198e-11	4.419e-10	yes	up
ENSG00000074621	SLC24A1	0.486	-1.04	1.611e-08	1.395e-07	yes	down
ENSG00000113742	CPEB4	2.267	1.181	5.855e-13	1.057e-11	yes	up
ENSG00000126790	L3HYPDH	0.186	-2.428	5.846e-35	8.878e-33	yes	down
ENSG00000130956	HABP4	2.738	1.453	1.232e-32	1.606e-30	yes	up
ENSG00000116396	KCNC4	2.136	1.095	3.971e-08	3.215e-07	yes	up
ENSG00000160396	HIPK4	2.195	1.134	0.008105	0.02088	yes	up
ENSG00000272822	AC073610.3	2.554	1.353	3.843e-05	0.0001747	yes	up
ENSG00000149308	NPAT	0.43	-1.217	3.548e-07	2.403e-06	yes	down
ENSG00000160179	ABCG1	2.208	1.143	0.001655	0.00512	yes	up
ENSG00000107317	PTGDS	2.478	1.309	0.01811	0.04228	yes	up
ENSG00000138160	KIF11	0.357	-1.486	1.764e-12	2.938e-11	yes	down
ENSG00000110675	ELMOD1	2.4	1.263	4.653e-06	2.564e-05	yes	up
ENSG00000157654	PALM2-AKAP2	3.782	1.919	7.452e-26	5.469e-24	yes	up
ENSG00000263069	AC124319.2	2.461	1.299	0.0006816	0.002321	yes	up
ENSG00000120889	TNFRSF10B	2.922	1.547	2.069e-31	2.425e-29	yes	up
ENSG00000266709	AC005224.4	16.404	4.036	8.031e-22	4.241e-20	yes	up
ENSG00000099889	ARVCF	2.099	1.07	3.173e-07	2.172e-06	yes	up
ENSG00000141854	MISP3	3.087	1.626	1.63e-11	2.373e-10	yes	up
ENSG00000171813	PWWP2B	2.604	1.381	1.026e-14	2.333e-13	yes	up
ENSG00000076003	MCM6	0.364	-1.459	6.288e-14	1.299e-12	yes	down
ENSG00000135245	HILPDA	2.435	1.284	2.784e-11	3.892e-10	yes	up
ENSG00000169955	ZNF747	0.378	-1.403	2.216e-06	1.296e-05	yes	down
ENSG00000163874	ZC3H12A	2.495	1.319	1.683e-17	5.409e-16	yes	up
ENSG00000167996	FTH1	2.435	1.284	1.718e-21	8.798e-20	yes	up
ENSG00000126003	PLAGL2	0.456	-1.134	3.591e-06	2.019e-05	yes	down
ENSG00000198929	NOS1AP	2.949	1.56	0.001545	0.004817	yes	up
ENSG00000166557	TMED3	2.405	1.266	2.927e-14	6.308e-13	yes	up
ENSG00000162600	OMA1	0.267	-1.906	2.982e-06	1.705e-05	yes	down
ENSG00000110723	EXPH5	2.304	1.204	0.005364	0.01458	yes	up
ENSG00000187066	TMEM262	2.094	1.066	0.001768	0.005429	yes	up
ENSG00000206077	ZDHHC11B	2.204	1.14	0.01194	0.02937	yes	up
ENSG00000276168	RN7SL1	2.342	1.228	0.01019	0.02555	yes	up
ENSG00000101191	DIDO1	0.347	-1.528	4.796e-20	2.074e-18	yes	down
ENSG00000059728	MXD1	8	3	1.101e-45	3.311e-43	yes	up
ENSG00000178163	ZNF518B	0.404	-1.307	4.797e-06	2.635e-05	yes	down
ENSG00000196455	PIK3R4	0.481	-1.055	2.712e-09	2.697e-08	yes	down
ENSG00000280039	RN7SKP23	2.884	1.528	0.00651	0.01726	yes	up
ENSG00000186431	FCAR	2.898	1.535	0.008479	0.02173	yes	up
ENSG00000154839	SKA1	0.432	-1.211	2.251e-08	1.903e-07	yes	down
ENSG00000267125	AC012615.3	2.485	1.313	1.11e-09	1.179e-08	yes	up
ENSG00000273443	AL645608.9	7.841	2.971	9.464e-14	1.907e-12	yes	up
ENSG00000255433	AP001803.2	0.381	-1.392	0.001742	0.005359	yes	down
ENSG00000091127	PUS7	0.353	-1.502	1.613e-15	4.13e-14	yes	down
ENSG00000212747	RTL8B	0.376	-1.41	4.47e-05	0.0001999	yes	down
ENSG00000163617	CCDC191	0.424	-1.237	6.975e-06	3.703e-05	yes	down
ENSG00000136378	ADAMTS7	2.107	1.075	2.385e-09	2.399e-08	yes	up
ENSG00000109794	FAM149A	0.367	-1.447	2.786e-05	0.0001305	yes	down
ENSG00000272677	AC124016.1	2.286	1.193	0.0215	0.04908	yes	up
ENSG00000196428	TSC22D2	2.204	1.14	1.064e-18	3.927e-17	yes	up
ENSG00000163808	KIF15	0.481	-1.057	1.145e-05	5.821e-05	yes	down
ENSG00000229404	LINC00858	0.282	-1.827	0.001839	0.005627	yes	down
ENSG00000272556	GTF2IP13	0.321	-1.639	1.244e-06	7.646e-06	yes	down
ENSG00000136802	LRRC8A	2.753	1.461	3.483e-25	2.432e-23	yes	up
ENSG00000131746	TNS4	0.489	-1.031	5.331e-09	5.021e-08	yes	down
ENSG00000136231	IGF2BP3	0.392	-1.351	1.151e-16	3.308e-15	yes	down
ENSG00000159128	IFNGR2	2.89	1.531	1.248e-37	2.373e-35	yes	up
ENSG00000100647	SUSD6	2.678	1.421	1.398e-17	4.523e-16	yes	up
ENSG00000135048	TMEM2	0.244	-2.037	1.099e-36	1.915e-34	yes	down
ENSG00000281490	CICP14	0.299	-1.743	1.971e-10	2.399e-09	yes	down
ENSG00000188624	IGFL3	2.836	1.504	1.146e-29	1.161e-27	yes	up
ENSG00000163235	TGFA	4.257	2.09	1.341e-20	6.172e-19	yes	up
ENSG00000277744	AC011462.4	2.9	1.536	0.006765	0.01785	yes	up
ENSG00000165507	C10orf10	6.417	2.682	7.09e-10	7.797e-09	yes	up
ENSG00000108312	UBTF	0.292	-1.777	1.45e-22	8.188e-21	yes	down
ENSG00000164161	HHIP	0.493	-1.021	6.643e-06	3.545e-05	yes	down
ENSG00000205683	DPF3	3.263	1.706	0.0001452	0.000581	yes	up
ENSG00000156970	BUB1B	0.488	-1.034	7.667e-08	5.908e-07	yes	down
ENSG00000143786	CNIH3	2.152	1.106	4.123e-06	2.295e-05	yes	up
ENSG00000265690	AC074143.1	0.304	-1.719	0.003389	0.009673	yes	down
ENSG00000129173	E2F8	0.234	-2.096	2.42e-08	2.031e-07	yes	down
ENSG00000224831	AC117395.2	0.369	-1.44	0.01438	0.03459	yes	down
ENSG00000174808	BTC	0.404	-1.306	0.001368	0.004331	yes	down
ENSG00000142149	HUNK	0.422	-1.245	0.008776	0.02239	yes	down
ENSG00000169894	MUC3A	4.161	2.057	1.755e-11	2.541e-10	yes	up
ENSG00000171368	TPPP	2.378	1.25	2.993e-14	6.441e-13	yes	up
ENSG00000273142	AC073335.2	0.418	-1.258	4.895e-05	0.0002172	yes	down
ENSG00000169683	LRRC45	0.357	-1.486	2.101e-20	9.459e-19	yes	down
ENSG00000170667	RASA4B	2.28	1.189	0.00472	0.01301	yes	up
ENSG00000132639	SNAP25	0.407	-1.298	4.348e-29	4.125e-27	yes	down
ENSG00000135750	KCNK1	2.218	1.149	6.431e-06	3.443e-05	yes	up
ENSG00000259347	AC087482.1	3.526	1.818	0.0001622	0.0006418	yes	up
ENSG00000001630	CYP51A1	2.549	1.35	6.11e-33	8.076e-31	yes	up
ENSG00000214279	SCART1	2.505	1.325	0.002487	0.007344	yes	up
ENSG00000185127	C6orf120	0.415	-1.268	2.662e-08	2.218e-07	yes	down
ENSG00000158234	FAIM	0.306	-1.71	8.152e-09	7.419e-08	yes	down
ENSG00000155926	SLA	0.301	-1.732	0.0009892	0.003235	yes	down
ENSG00000186687	LYRM7	0.246	-2.021	2.268e-18	8.051e-17	yes	down
ENSG00000149932	TMEM219	2.001	1.001	3.97e-16	1.084e-14	yes	up
ENSG00000146414	SHPRH	0.479	-1.063	1.149e-05	5.84e-05	yes	down
ENSG00000260807	AC009041.2	2.59	1.373	5.234e-05	0.000231	yes	up
ENSG00000204767	FAM196B	2.398	1.262	2.747e-10	3.237e-09	yes	up
ENSG00000176715	ACSF3	0.498	-1.005	8.586e-12	1.3e-10	yes	down
ENSG00000184678	HIST2H2BE	3.145	1.653	6.607e-13	1.177e-11	yes	up
ENSG00000261373	VPS9D1-AS1	0.455	-1.136	1.807e-10	2.216e-09	yes	down
ENSG00000184378	ACTRT3	0.277	-1.85	1.738e-07	1.254e-06	yes	down
ENSG00000155858	LSM11	2.872	1.522	1.622e-25	1.154e-23	yes	up
ENSG00000172375	C2CD2L	2.367	1.243	2.857e-09	2.834e-08	yes	up
ENSG00000211448	DIO2	0.126	-2.987	1.358e-08	1.191e-07	yes	down
ENSG00000172461	FUT9	0.485	-1.045	0.0003416	0.001254	yes	down
ENSG00000164736	SOX17	2.357	1.237	0.0001004	0.000419	yes	up
ENSG00000261505	AL031714.1	3.477	1.798	1.68e-10	2.072e-09	yes	up
ENSG00000176641	RNF152	2.442	1.288	0.008233	0.02117	yes	up
ENSG00000244242	IFITM10	2.221	1.151	0.001156	0.003725	yes	up
ENSG00000247844	CCAT1	0.111	-3.173	6.797e-11	8.897e-10	yes	down
ENSG00000168298	HIST1H1E	3.354	1.746	0.002789	0.008141	yes	up
ENSG00000230778	ANKRD63	0.385	-1.377	0.01945	0.04501	yes	down
ENSG00000105219	CNTD2	2.784	1.477	0.008346	0.02143	yes	up
ENSG00000276085	CCL3L1	2.996	1.583	0.005749	0.0155	yes	up
ENSG00000166263	STXBP4	0.458	-1.127	1.833e-06	1.093e-05	yes	down
ENSG00000134259	NGF	2.018	1.013	6.022e-07	3.915e-06	yes	up
ENSG00000167600	CYP2S1	3.953	1.983	2.223e-29	2.204e-27	yes	up
ENSG00000280160	AC135050.7	4.121	2.043	5.945e-06	3.213e-05	yes	up
ENSG00000113734	BNIP1	3.598	1.847	2.356e-23	1.412e-21	yes	up
ENSG00000141542	RAB40B	0.47	-1.088	5.444e-09	5.112e-08	yes	down
ENSG00000178700	DHFR2	0.291	-1.783	1.228e-12	2.095e-11	yes	down
ENSG00000069188	SDK2	2.462	1.3	1.507e-06	9.121e-06	yes	up
ENSG00000172171	TEFM	0.432	-1.212	4.415e-06	2.443e-05	yes	down
ENSG00000274386	TMEM269	3.218	1.686	0.001526	0.00477	yes	up
ENSG00000009709	PAX7	0.387	-1.369	3.796e-12	6.012e-11	yes	down
ENSG00000106089	STX1A	2.757	1.463	3.668e-16	1.005e-14	yes	up
ENSG00000138696	BMPR1B	0.452	-1.147	1.761e-05	8.582e-05	yes	down
ENSG00000239521	GATS	0.345	-1.536	1.186e-13	2.368e-12	yes	down
ENSG00000073008	PVR	2.663	1.413	8.109e-21	3.807e-19	yes	up
ENSG00000214960	ISPD	0.345	-1.534	0.006595	0.01746	yes	down
ENSG00000260597	AC012531.1	0.378	-1.405	0.008737	0.02231	yes	down
ENSG00000137812	KNL1	0.384	-1.382	4.799e-09	4.557e-08	yes	down
ENSG00000280287	AC131212.3	2.238	1.162	0.00668	0.01766	yes	up
ENSG00000217165	ANKRD18EP	0.347	-1.528	0.0005229	0.001832	yes	down
ENSG00000156463	SH3RF2	3.896	1.962	1.618e-21	8.308e-20	yes	up
ENSG00000239282	CASTOR1	4.82	2.269	2.229e-32	2.836e-30	yes	up
ENSG00000010539	ZNF200	0.404	-1.306	0.0002394	0.0009121	yes	down
ENSG00000162620	LRRIQ3	0.453	-1.141	0.008052	0.02075	yes	down
ENSG00000198176	TFDP1	0.403	-1.31	7.103e-21	3.36e-19	yes	down
ENSG00000254389	RHPN1-AS1	0.363	-1.46	0.007051	0.0185	yes	down
ENSG00000235963	MCCD1P1	6.557	2.713	2.206e-14	4.825e-13	yes	up
ENSG00000270177	AC104109.2	0.338	-1.563	0.00678	0.01789	yes	down
ENSG00000135924	DNAJB2	3.578	1.839	9.768e-33	1.282e-30	yes	up
ENSG00000141052	MYOCD	0.376	-1.41	5.657e-12	8.742e-11	yes	down
ENSG00000085465	OVGP1	2.082	1.058	0.01618	0.03835	yes	up
ENSG00000158850	B4GALT3	2.512	1.329	2.337e-15	5.895e-14	yes	up
ENSG00000253882	AC099548.2	2.297	1.2	0.001307	0.004165	yes	up
ENSG00000164086	DUSP7	2.599	1.378	6.998e-18	2.359e-16	yes	up
ENSG00000183508	FAM46C	4.665	2.222	4.615e-05	0.0002058	yes	up
ENSG00000163347	CLDN1	3.301	1.723	2.397e-18	8.495e-17	yes	up
ENSG00000261534	AL596244.1	0.241	-2.053	2.121e-06	1.245e-05	yes	down
ENSG00000102312	PORCN	2.031	1.022	1.213e-09	1.28e-08	yes	up
ENSG00000117115	PADI2	2.027	1.019	2.239e-05	0.0001069	yes	up
ENSG00000226380	AC016831.1	8.123	3.022	3.313e-17	1.034e-15	yes	up
ENSG00000203999	LINC01270	0.355	-1.493	3.532e-05	0.0001617	yes	down
ENSG00000130775	THEMIS2	5.897	2.56	1.511e-20	6.887e-19	yes	up
ENSG00000183747	ACSM2A	0.18	-2.47	3.301e-06	1.873e-05	yes	down
ENSG00000163435	ELF3	7.495	2.906	3.057e-57	2.192e-54	yes	up
ENSG00000143384	MCL1	2.793	1.482	5.859e-35	8.878e-33	yes	up
ENSG00000112149	CD83	3.711	1.892	4.244e-12	6.675e-11	yes	up
ENSG00000007047	MARK4	2.763	1.466	1.297e-16	3.7e-15	yes	up
ENSG00000231701	BMS1P13	7.49	2.905	2.11e-08	1.79e-07	yes	up
ENSG00000272657	AP000317.2	6.964	2.8	2.724e-33	3.652e-31	yes	up
ENSG00000177352	CCDC71	0.226	-2.147	1.789e-05	8.712e-05	yes	down
ENSG00000021826	CPS1	0.491	-1.026	8.094e-09	7.373e-08	yes	down
ENSG00000111877	MCM9	0.497	-1.01	0.0001448	0.0005798	yes	down
ENSG00000179256	SMCO3	0.323	-1.63	0.005379	0.01461	yes	down
ENSG00000176125	UFSP1	0.138	-2.858	1.722e-13	3.355e-12	yes	down
ENSG00000234741	GAS5	3.306	1.725	7.471e-29	6.962e-27	yes	up
ENSG00000056487	PHF21B	2.908	1.54	2.587e-10	3.063e-09	yes	up
ENSG00000157168	NRG1	0.467	-1.098	2.294e-19	9.276e-18	yes	down
ENSG00000118965	WDR35	0.307	-1.702	2.543e-21	1.281e-19	yes	down
ENSG00000230650	AC140479.2	0.284	-1.815	3.341e-07	2.276e-06	yes	down
ENSG00000270074	AC087203.3	0.29	-1.785	0.000111	0.000458	yes	down
ENSG00000137574	TGS1	0.447	-1.162	2.921e-06	1.674e-05	yes	down
ENSG00000276234	TADA2A	0.324	-1.626	9.822e-12	1.474e-10	yes	down
ENSG00000204592	HLA-E	2.842	1.507	2.232e-20	9.904e-19	yes	up
ENSG00000255585	AL590627.1	2.228	1.156	0.01008	0.02532	yes	up
ENSG00000268041	AC010616.1	5.423	2.439	1.9e-09	1.934e-08	yes	up
ENSG00000167646	DNAAF3	2.388	1.256	8.875e-06	4.611e-05	yes	up
ENSG00000245910	SNHG6	2.608	1.383	4.699e-25	3.22e-23	yes	up
ENSG00000037897	METTL1	0.4	-1.323	2.524e-09	2.528e-08	yes	down
ENSG00000164749	HNF4G	0.241	-2.052	0.0002342	0.0008933	yes	down
ENSG00000149599	DUSP15	2.233	1.159	0.002625	0.007713	yes	up
ENSG00000113916	BCL6	6.008	2.587	2.404e-56	1.545e-53	yes	up
ENSG00000184599	FAM19A3	2.523	1.335	0.01341	0.03255	yes	up
ENSG00000275457	AL117332.1	0.39	-1.357	0.0003039	0.001127	yes	down
ENSG00000123612	ACVR1C	2.734	1.451	0.01391	0.03361	yes	up
ENSG00000166886	NAB2	3.13	1.646	7.612e-21	3.583e-19	yes	up
ENSG00000272808	AC015712.6	2.357	1.237	7.18e-05	0.0003093	yes	up
ENSG00000145901	TNIP1	3.58	1.84	6.46e-40	1.353e-37	yes	up
ENSG00000065457	ADAT1	0.345	-1.535	1.547e-12	2.595e-11	yes	down
ENSG00000111196	MAGOHB	0.417	-1.263	6.619e-06	3.533e-05	yes	down
ENSG00000155011	DKK2	0.369	-1.438	0.01071	0.0267	yes	down
ENSG00000283360	AL592295.3	4.813	2.267	0.0001181	0.0004845	yes	up
ENSG00000235823	OLMALINC	2.043	1.031	1.087e-06	6.754e-06	yes	up
ENSG00000106789	CORO2A	2.013	1.009	0.0003551	0.001297	yes	up
ENSG00000215483	LINC00598	3.074	1.62	0.004261	0.01187	yes	up
ENSG00000171570	RAB4B-EGLN2	2.41	1.269	0.005221	0.01422	yes	up
ENSG00000131781	FMO5	0.35	-1.513	0.006833	0.01801	yes	down
ENSG00000107731	UNC5B	3.2	1.678	1.574e-09	1.632e-08	yes	up
ENSG00000182791	CCDC87	0.341	-1.553	0.004049	0.01136	yes	down
ENSG00000180787	ZFP3	0.201	-2.312	1.06e-05	5.429e-05	yes	down
ENSG00000188559	RALGAPA2	0.425	-1.233	3.319e-10	3.845e-09	yes	down
ENSG00000168906	MAT2A	0.392	-1.352	6.784e-14	1.396e-12	yes	down
ENSG00000213199	ASIC3	2.606	1.382	1.739e-07	1.255e-06	yes	up
ENSG00000147439	BIN3	0.477	-1.069	5.599e-08	4.41e-07	yes	down
ENSG00000255152	MSH5-SAPCD1	2.048	1.034	4.102e-05	0.0001851	yes	up
ENSG00000183250	LINC01547	0.419	-1.254	3.045e-06	1.739e-05	yes	down
ENSG00000121903	ZSCAN20	0.374	-1.417	0.0003399	0.001248	yes	down
ENSG00000163909	HEYL	0.439	-1.187	2.728e-06	1.571e-05	yes	down
ENSG00000174500	GCSAM	8.202	3.036	3.957e-21	1.936e-19	yes	up
ENSG00000160716	CHRNB2	0.336	-1.573	0.005143	0.01402	yes	down
ENSG00000273329	AC078846.1	0.492	-1.022	0.01637	0.03872	yes	down
ENSG00000153179	RASSF3	2.169	1.117	5.162e-18	1.769e-16	yes	up
ENSG00000130477	UNC13A	2.38	1.251	0.01121	0.0278	yes	up
ENSG00000185261	KIAA0825	0.232	-2.106	7.33e-05	0.0003153	yes	down
ENSG00000154743	TSEN2	0.488	-1.036	3.098e-07	2.124e-06	yes	down
ENSG00000132854	KANK4	0.467	-1.1	2.932e-06	1.68e-05	yes	down
ENSG00000112079	STK38	0.344	-1.541	3.601e-19	1.424e-17	yes	down
ENSG00000228570	NUTM2E	0.186	-2.427	1.492e-05	7.411e-05	yes	down
ENSG00000185436	IFNLR1	2.916	1.544	2.278e-09	2.297e-08	yes	up
ENSG00000156650	KAT6B	0.343	-1.542	1.225e-10	1.544e-09	yes	down
ENSG00000135999	EPC2	0.363	-1.46	7.612e-12	1.156e-10	yes	down
ENSG00000030419	IKZF2	0.431	-1.214	0.01391	0.03361	yes	down
ENSG00000075213	SEMA3A	0.348	-1.524	1.056e-09	1.127e-08	yes	down
ENSG00000087008	ACOX3	0.456	-1.134	2.263e-08	1.911e-07	yes	down
ENSG00000064886	CHI3L2	2.621	1.39	3.398e-05	0.000156	yes	up
ENSG00000248503	AL356235.1	4.46	2.157	5.546e-07	3.634e-06	yes	up
ENSG00000250303	AP002884.3	3.229	1.691	1.846e-07	1.326e-06	yes	up
ENSG00000183246	RIMBP3C	0.337	-1.57	0.0076	0.01974	yes	down
ENSG00000163714	U2SURP	0.388	-1.367	1.392e-22	7.913e-21	yes	down
ENSG00000100036	SLC35E4	2.163	1.113	6.317e-11	8.316e-10	yes	up
ENSG00000051108	HERPUD1	3.691	1.884	1.264e-22	7.202e-21	yes	up
ENSG00000144136	SLC20A1	4.535	2.181	6.979e-22	3.722e-20	yes	up
ENSG00000134318	ROCK2	0.399	-1.327	7.977e-19	3.047e-17	yes	down
ENSG00000131791	PRKAB2	2.532	1.34	4.16e-29	3.997e-27	yes	up
ENSG00000115221	ITGB6	0.407	-1.297	3.124e-11	4.329e-10	yes	down
ENSG00000006606	CCL26	2.055	1.039	0.005074	0.01387	yes	up
ENSG00000168398	BDKRB2	2.299	1.201	3.218e-10	3.739e-09	yes	up
ENSG00000204632	HLA-G	2.789	1.48	0.01103	0.02741	yes	up
ENSG00000172572	PDE3A	0.212	-2.238	3.145e-30	3.349e-28	yes	down
ENSG00000254910	AC136475.2	2.344	1.229	0.01392	0.03362	yes	up
ENSG00000128564	VGF	5.46	2.449	4.466e-14	9.374e-13	yes	up
ENSG00000070759	TESK2	3.997	1.999	5.247e-15	1.246e-13	yes	up
ENSG00000150510	FAM124A	0.326	-1.618	2.189e-05	0.0001048	yes	down
ENSG00000230590	FTX	0.257	-1.959	1.391e-12	2.357e-11	yes	down
ENSG00000112473	SLC39A7	2.221	1.151	3.728e-11	5.12e-10	yes	up
ENSG00000167371	PRRT2	2.511	1.328	0.0004595	0.001631	yes	up
ENSG00000152684	PELO	2.523	1.335	1.464e-25	1.054e-23	yes	up
ENSG00000164093	PITX2	0.224	-2.156	2.75e-12	4.415e-11	yes	down
ENSG00000276509	AC239799.2	0.405	-1.305	0.02033	0.04671	yes	down
ENSG00000234420	ZNF37BP	0.135	-2.89	6.138e-19	2.379e-17	yes	down
ENSG00000160219	GAB3	3.184	1.671	3.086e-09	3.043e-08	yes	up
ENSG00000276337	AC105429.1	4.513	2.174	0.0002093	0.0008064	yes	up
ENSG00000134954	ETS1	2.342	1.228	2.51e-26	1.957e-24	yes	up
ENSG00000170624	SGCD	0.279	-1.841	3.226e-18	1.13e-16	yes	down
ENSG00000167705	RILP	3.057	1.612	3.603e-19	1.424e-17	yes	up
ENSG00000106333	PCOLCE	2.23	1.157	9.157e-08	6.961e-07	yes	up
ENSG00000148019	CEP78	0.467	-1.098	7.151e-09	6.576e-08	yes	down
ENSG00000177946	CENPBD1	0.371	-1.429	0.01469	0.03521	yes	down
ENSG00000136492	BRIP1	0.238	-2.072	5.759e-16	1.549e-14	yes	down
ENSG00000006118	TMEM132A	2.189	1.13	1.753e-11	2.541e-10	yes	up
ENSG00000166275	BORCS7	0.495	-1.014	6.248e-06	3.355e-05	yes	down
ENSG00000124459	ZNF45	0.46	-1.12	1.322e-07	9.753e-07	yes	down
ENSG00000103490	PYCARD	2.486	1.314	0.01933	0.04477	yes	up
ENSG00000225733	FGD5-AS1	0.478	-1.065	4.352e-11	5.883e-10	yes	down
ENSG00000176396	EID2	0.381	-1.393	0.001394	0.004408	yes	down
ENSG00000256034	AP002770.1	0.404	-1.308	0.00976	0.02461	yes	down
ENSG00000167207	NOD2	2.99	1.58	0.007299	0.01907	yes	up
ENSG00000160318	CLDND2	2.289	1.195	0.0006777	0.002309	yes	up
ENSG00000173432	SAA1	9.101	3.186	1.959e-19	7.991e-18	yes	up
ENSG00000174428	GTF2IRD2B	0.44	-1.185	6.534e-10	7.236e-09	yes	down
ENSG00000131467	PSME3	0.467	-1.1	5.739e-17	1.739e-15	yes	down
ENSG00000196092	PAX5	3.078	1.622	0.004221	0.01177	yes	up
ENSG00000269737	AL691432.1	2.92	1.546	0.0009163	0.003028	yes	up
ENSG00000225206	MIR137HG	0.318	-1.652	1.509e-05	7.489e-05	yes	down
ENSG00000175764	TTLL11	0.339	-1.562	1.419e-05	7.074e-05	yes	down
ENSG00000260879	AL359258.2	0.324	-1.627	0.005016	0.01373	yes	down
ENSG00000103269	RHBDL1	2.518	1.332	0.001883	0.005746	yes	up
ENSG00000171492	LRRC8D	0.493	-1.019	1.201e-10	1.517e-09	yes	down
ENSG00000147872	PLIN2	8.988	3.168	7.492e-116	4.655e-112	yes	up
ENSG00000105717	PBX4	2.621	1.39	0.0001041	0.0004323	yes	up
ENSG00000213923	CSNK1E	2.916	1.544	3.817e-31	4.312e-29	yes	up
ENSG00000141458	NPC1	2.694	1.43	9.729e-24	6.045e-22	yes	up
ENSG00000140538	NTRK3	0.473	-1.081	8.894e-17	2.594e-15	yes	down
ENSG00000132680	KIAA0907	3.538	1.823	6.99e-22	3.722e-20	yes	up
ENSG00000174842	GLMN	0.487	-1.039	0.0002905	0.001084	yes	down
ENSG00000276855	AC015922.4	0.395	-1.339	0.01233	0.03021	yes	down
ENSG00000162086	ZNF75A	0.269	-1.894	6.094e-10	6.81e-09	yes	down
ENSG00000259495	AC016705.2	0.491	-1.027	4.173e-06	2.32e-05	yes	down
ENSG00000114019	AMOTL2	0.405	-1.303	5.309e-11	7.093e-10	yes	down
ENSG00000178971	CTC1	0.352	-1.507	2.188e-11	3.12e-10	yes	down
ENSG00000116731	PRDM2	0.487	-1.037	6.124e-06	3.3e-05	yes	down
ENSG00000104856	RELB	4.997	2.321	4.292e-34	6.015e-32	yes	up
ENSG00000175155	YPEL2	3.359	1.748	5.847e-30	6.021e-28	yes	up
ENSG00000105327	BBC3	6.774	2.76	9.478e-55	4.907e-52	yes	up
ENSG00000272620	AFAP1-AS1	3.413	1.771	0.0001687	0.0006645	yes	up
ENSG00000120217	CD274	9.795	3.292	2.109e-71	2.184e-68	yes	up
ENSG00000277632	CCL3	5.385	2.429	3.831e-05	0.0001741	yes	up
ENSG00000112511	PHF1	3.389	1.761	3.338e-26	2.592e-24	yes	up
ENSG00000166900	STX3	2.88	1.526	1.779e-26	1.405e-24	yes	up
ENSG00000143318	CASQ1	2.617	1.388	0.018	0.04204	yes	up
ENSG00000154640	BTG3	2.753	1.461	5.197e-23	3.037e-21	yes	up
ENSG00000187908	DMBT1	2.41	1.269	2.981e-10	3.49e-09	yes	up
ENSG00000164506	STXBP5	0.49	-1.028	8.325e-13	1.462e-11	yes	down
ENSG00000135643	KCNMB4	2.375	1.248	5.648e-05	0.0002472	yes	up
ENSG00000184163	C1QTNF12	3.959	1.985	5.689e-05	0.0002489	yes	up
ENSG00000028277	POU2F2	5.776	2.53	3.101e-12	4.949e-11	yes	up
ENSG00000227471	AKR1B15	0.494	-1.016	5.56e-11	7.407e-10	yes	down
ENSG00000165997	ARL5B	2.791	1.481	8.554e-19	3.254e-17	yes	up
ENSG00000221843	C2orf16	0.496	-1.013	0.002583	0.007598	yes	down
ENSG00000170684	ZNF296	4.547	2.185	6.526e-14	1.347e-12	yes	up
ENSG00000175463	TBC1D10C	2.283	1.191	0.01502	0.03591	yes	up
ENSG00000148344	PTGES	3.904	1.965	2.237e-32	2.836e-30	yes	up
ENSG00000064012	CASP8	0.369	-1.438	2.58e-09	2.575e-08	yes	down
ENSG00000169432	SCN9A	0.429	-1.222	0.002161	0.006485	yes	down
ENSG00000172232	AZU1	2.038	1.027	0.007247	0.01895	yes	up
ENSG00000134013	LOXL2	2.11	1.077	2.15e-13	4.132e-12	yes	up
ENSG00000124664	SPDEF	2.774	1.472	0.002229	0.006656	yes	up
ENSG00000158270	COLEC12	2.698	1.432	0.003697	0.01046	yes	up
ENSG00000134575	ACP2	0.47	-1.09	6.483e-08	5.054e-07	yes	down
ENSG00000130513	GDF15	23.023	4.525	2.435e-23	1.45e-21	yes	up
ENSG00000175946	KLHL38	3.053	1.61	0.001114	0.003603	yes	up
ENSG00000127419	TMEM175	0.445	-1.167	9.949e-10	1.069e-08	yes	down
ENSG00000272711	AC019069.1	0.306	-1.707	0.003766	0.01064	yes	down
ENSG00000068137	PLEKHH3	2.034	1.024	5.723e-12	8.83e-11	yes	up
ENSG00000179292	TMEM151A	2.77	1.47	1.489e-05	7.4e-05	yes	up
ENSG00000130940	CASZ1	3.102	1.633	1.688e-12	2.822e-11	yes	up
ENSG00000180422	LINC00304	2.307	1.206	0.01994	0.04596	yes	up
ENSG00000103089	FA2H	7.722	2.949	2.985e-16	8.231e-15	yes	up
ENSG00000111358	GTF2H3	0.4	-1.321	2.423e-13	4.622e-12	yes	down
ENSG00000172927	MYEOV	19.671	4.298	1.209e-53	6.091e-51	yes	up
ENSG00000121152	NCAPH	0.363	-1.463	5.472e-15	1.293e-13	yes	down
ENSG00000233184	AC093157.1	0.263	-1.925	1.631e-07	1.182e-06	yes	down
ENSG00000183935	HTR7P1	0.21	-2.249	2.6e-09	2.593e-08	yes	down
ENSG00000104738	MCM4	0.34	-1.555	1.061e-13	2.124e-12	yes	down
ENSG00000221869	CEBPD	2.25	1.17	1.496e-19	6.142e-18	yes	up
ENSG00000204396	VWA7	2.428	1.28	0.001591	0.004944	yes	up
ENSG00000100461	RBM23	0.393	-1.349	2.729e-13	5.164e-12	yes	down
ENSG00000065320	NTN1	4.847	2.277	4.156e-18	1.44e-16	yes	up
ENSG00000165863	C10orf82	2.862	1.517	0.009935	0.02499	yes	up
ENSG00000148339	SLC25A25	4.121	2.043	2.558e-21	1.285e-19	yes	up
ENSG00000180875	GREM2	0.308	-1.7	0.00231	0.006875	yes	down
ENSG00000181690	PLAG1	2.263	1.178	0.014	0.03376	yes	up
ENSG00000188372	ZP3	2.086	1.061	1.984e-10	2.411e-09	yes	up
ENSG00000135116	HRK	5.464	2.45	4.811e-08	3.83e-07	yes	up
ENSG00000109321	AREG	3.256	1.703	4.154e-18	1.44e-16	yes	up
ENSG00000197782	ZNF780A	0.362	-1.467	2.42e-12	3.909e-11	yes	down
ENSG00000031081	ARHGAP31	0.363	-1.463	5.645e-11	7.505e-10	yes	down
ENSG00000111012	CYP27B1	2.532	1.34	2.664e-05	0.0001255	yes	up
ENSG00000274213	AC015912.3	5.992	2.583	6.458e-12	9.891e-11	yes	up
ENSG00000251602	AL928654.2	0.192	-2.379	7.887e-09	7.203e-08	yes	down
ENSG00000164930	FZD6	0.381	-1.394	3.089e-17	9.676e-16	yes	down
ENSG00000130517	PGPEP1	4.491	2.167	5.209e-26	3.915e-24	yes	up
ENSG00000137710	RDX	0.434	-1.205	4.479e-15	1.08e-13	yes	down
ENSG00000205413	SAMD9	0.126	-2.986	6.481e-12	9.91e-11	yes	down
ENSG00000104611	SH2D4A	0.473	-1.08	2.917e-11	4.056e-10	yes	down
ENSG00000246640	PICART1	2.151	1.105	0.0002552	0.0009657	yes	up
ENSG00000171552	BCL2L1	2.253	1.172	7.01e-15	1.621e-13	yes	up
ENSG00000234028	AC062029.1	0.434	-1.204	0.007025	0.01845	yes	down
ENSG00000141232	TOB1	2.195	1.134	8.696e-13	1.52e-11	yes	up
ENSG00000128016	ZFP36	2.39	1.257	0.009367	0.02375	yes	up
ENSG00000269837	IPO5P1	0.32	-1.645	0.002577	0.007582	yes	down
ENSG00000189143	CLDN4	2.821	1.496	4.857e-10	5.52e-09	yes	up
ENSG00000040275	SPDL1	0.399	-1.326	3.285e-15	8.087e-14	yes	down
ENSG00000130052	STARD8	2.108	1.076	5.217e-05	0.0002303	yes	up
ENSG00000171346	KRT15	7.444	2.896	3.022e-14	6.497e-13	yes	up
ENSG00000215717	TMEM167B	3.24	1.696	7.69e-27	6.287e-25	yes	up
ENSG00000165886	UBTD1	2.56	1.356	2.287e-14	4.998e-13	yes	up
ENSG00000095596	CYP26A1	0.26	-1.941	0.0001575	0.0006251	yes	down
ENSG00000138182	KIF20B	0.367	-1.446	3.645e-09	3.533e-08	yes	down
ENSG00000214076	CPSF1P1	0.436	-1.197	0.001411	0.00445	yes	down
ENSG00000184845	DRD1	0.334	-1.584	0.006804	0.01794	yes	down
ENSG00000114626	ABTB1	2.031	1.022	1.259e-10	1.584e-09	yes	up
ENSG00000070444	MNT	2.505	1.325	1.489e-27	1.285e-25	yes	up
ENSG00000122952	ZWINT	0.355	-1.494	2.788e-13	5.264e-12	yes	down
ENSG00000137094	DNAJB5	2.983	1.577	5.407e-24	3.463e-22	yes	up
ENSG00000130529	TRPM4	2.687	1.426	2.688e-16	7.434e-15	yes	up
ENSG00000165030	NFIL3	4.135	2.048	5.327e-24	3.424e-22	yes	up
ENSG00000185630	PBX1	0.401	-1.319	6.844e-18	2.315e-16	yes	down
ENSG00000136935	GOLGA1	0.39	-1.358	2.74e-15	6.808e-14	yes	down
ENSG00000198959	TGM2	2.413	1.271	2.528e-10	3.001e-09	yes	up
ENSG00000034693	PEX3	0.429	-1.222	3.766e-05	0.0001714	yes	down
ENSG00000258181	AC008083.3	0.419	-1.254	2.904e-10	3.409e-09	yes	down
ENSG00000249807	AC034229.1	2.551	1.351	0.02121	0.04851	yes	up
ENSG00000260920	AL031985.3	0.489	-1.031	0.01735	0.04075	yes	down
ENSG00000072121	ZFYVE26	0.49	-1.029	7.763e-07	4.947e-06	yes	down
ENSG00000198231	DDX42	0.499	-1.002	8.463e-13	1.485e-11	yes	down
ENSG00000214617	SLC6A10P	3.145	1.653	0.002896	0.008414	yes	up
ENSG00000259005	AC005479.2	4.491	2.167	0.0001249	0.0005087	yes	up
ENSG00000237412	PRSS56	3.048	1.608	0.002526	0.007445	yes	up
ENSG00000139718	SETD1B	0.416	-1.265	2.349e-09	2.364e-08	yes	down
ENSG00000168394	TAP1	3.568	1.835	2.051e-30	2.235e-28	yes	up
ENSG00000232931	LINC00342	0.255	-1.973	1.444e-07	1.058e-06	yes	down
ENSG00000228549	BX284668.2	0.27	-1.888	3.539e-05	0.0001619	yes	down
ENSG00000107779	BMPR1A	0.474	-1.078	6.05e-09	5.638e-08	yes	down
ENSG00000104951	IL4I1	9.808	3.294	4.033e-21	1.963e-19	yes	up
ENSG00000267858	MZF1-AS1	0.273	-1.874	8.037e-06	4.209e-05	yes	down
ENSG00000165879	FRAT1	0.261	-1.939	7.41e-08	5.717e-07	yes	down
ENSG00000019549	SNAI2	2.626	1.393	2.615e-15	6.533e-14	yes	up
ENSG00000174938	SEZ6L2	2.826	1.499	1.683e-16	4.753e-15	yes	up
ENSG00000260007	AC107871.1	2.278	1.188	6.383e-09	5.922e-08	yes	up
ENSG00000044574	HSPA5	3.737	1.902	4.893e-09	4.637e-08	yes	up
ENSG00000196912	ANKRD36B	0.471	-1.087	1.805e-05	8.781e-05	yes	down
ENSG00000080603	SRCAP	0.485	-1.044	1.923e-10	2.345e-09	yes	down
ENSG00000119899	SLC17A5	2.483	1.312	2.083e-16	5.821e-15	yes	up
ENSG00000090776	EFNB1	2.205	1.141	8.879e-17	2.594e-15	yes	up
ENSG00000161638	ITGA5	2.289	1.195	2.652e-14	5.754e-13	yes	up
ENSG00000138794	CASP6	0.474	-1.078	1.527e-06	9.236e-06	yes	down
ENSG00000255071	SAA2-SAA4	2.955	1.563	0.006291	0.01677	yes	up
ENSG00000204052	LRRC73	2.45	1.293	3.727e-05	0.0001698	yes	up
ENSG00000266680	AL135905.2	0.219	-2.191	0.0001858	0.0007236	yes	down
ENSG00000104524	PYCR3	0.329	-1.605	9.171e-24	5.717e-22	yes	down
ENSG00000122912	SLC25A16	0.444	-1.172	6.233e-10	6.94e-09	yes	down
ENSG00000137942	FNBP1L	2.461	1.299	1.331e-20	6.14e-19	yes	up
ENSG00000217801	AL390719.1	8.174	3.031	1.289e-46	4.144e-44	yes	up
ENSG00000164823	OSGIN2	2.035	1.025	5.779e-17	1.744e-15	yes	up
ENSG00000284431	AL022238.4	7.787	2.961	3.553e-13	6.596e-12	yes	up
ENSG00000128908	INO80	0.421	-1.247	2.923e-09	2.893e-08	yes	down
ENSG00000163273	NPPC	5.984	2.581	3.382e-06	1.913e-05	yes	up
ENSG00000169570	DTWD2	0.425	-1.233	0.0001404	0.0005646	yes	down
ENSG00000169436	COL22A1	2.478	1.309	7.2e-07	4.624e-06	yes	up
ENSG00000124731	TREM1	3.701	1.888	1.709e-05	8.371e-05	yes	up
ENSG00000271755	AL031118.1	3.504	1.809	0.0009364	0.003085	yes	up
ENSG00000141076	UTP4	0.448	-1.16	2.917e-21	1.454e-19	yes	down
ENSG00000024862	CCDC28A	2.704	1.435	1.572e-13	3.081e-12	yes	up
ENSG00000037474	NSUN2	0.454	-1.139	1.736e-14	3.876e-13	yes	down
ENSG00000112584	FAM120B	2.151	1.105	3.073e-08	2.531e-07	yes	up
ENSG00000273702	AC091271.1	0.494	-1.018	0.02057	0.0472	yes	down
ENSG00000139890	REM2	7.558	2.918	6.425e-12	9.848e-11	yes	up
ENSG00000206417	H1FX-AS1	0.453	-1.142	0.02002	0.04611	yes	down
ENSG00000065923	SLC9A7	2.082	1.058	1.937e-13	3.75e-12	yes	up
ENSG00000179981	TSHZ1	0.469	-1.092	1.333e-09	1.394e-08	yes	down
ENSG00000280191	LINC01669	6.548	2.711	2.235e-17	7.072e-16	yes	up
ENSG00000270419	CAHM	2.387	1.255	0.01338	0.03248	yes	up
ENSG00000165240	ATP7A	0.434	-1.204	2.079e-10	2.51e-09	yes	down
ENSG00000180739	S1PR5	0.428	-1.223	9.753e-08	7.372e-07	yes	down
ENSG00000163870	TPRA1	3.482	1.8	8.373e-40	1.734e-37	yes	up
ENSG00000005884	ITGA3	2.753	1.461	5.286e-20	2.265e-18	yes	up
ENSG00000187608	ISG15	2.004	1.003	1.278e-06	7.838e-06	yes	up
ENSG00000090539	CHRD	2.055	1.039	0.003291	0.009421	yes	up
ENSG00000159259	CHAF1B	0.469	-1.092	2.556e-07	1.782e-06	yes	down
ENSG00000102057	KCND1	2.457	1.297	5.021e-05	0.0002224	yes	up
ENSG00000131153	GINS2	0.384	-1.381	1.926e-08	1.641e-07	yes	down
ENSG00000131686	CA6	4.09	2.032	0.0005706	0.001979	yes	up
ENSG00000243649	CFB	5.669	2.503	1.253e-30	1.382e-28	yes	up
ENSG00000181938	GINS3	0.367	-1.448	9.366e-11	1.206e-09	yes	down
ENSG00000260276	AC022167.2	2.235	1.16	0.007029	0.01845	yes	up
ENSG00000051341	POLQ	0.446	-1.164	1.833e-07	1.317e-06	yes	down
ENSG00000100196	KDELR3	2.245	1.167	2.442e-10	2.908e-09	yes	up
ENSG00000179841	AKAP5	0.463	-1.112	0.004317	0.012	yes	down
ENSG00000137501	SYTL2	0.424	-1.239	6.378e-08	4.984e-07	yes	down
ENSG00000137699	TRIM29	2.39	1.257	0.01395	0.03368	yes	up
ENSG00000100814	CCNB1IP1	2.375	1.248	7.179e-14	1.47e-12	yes	up
ENSG00000164733	CTSB	2.211	1.145	1.572e-13	3.081e-12	yes	up
ENSG00000169951	ZNF764	0.467	-1.098	0.0006073	0.002092	yes	down
ENSG00000128683	GAD1	3.326	1.734	6.292e-06	3.377e-05	yes	up
ENSG00000198113	TOR4A	2.092	1.065	1.403e-11	2.059e-10	yes	up
ENSG00000187187	ZNF546	0.215	-2.219	9.08e-10	9.852e-09	yes	down
ENSG00000143199	ADCY10	2.698	1.432	0.01119	0.02775	yes	up
ENSG00000146223	RPL7L1	0.486	-1.04	5.192e-10	5.865e-09	yes	down
ENSG00000214106	PAXIP1-AS2	0.421	-1.248	0.002804	0.008178	yes	down
ENSG00000134897	BIVM	0.477	-1.069	1.594e-05	7.856e-05	yes	down
ENSG00000223959	AFG3L1P	0.425	-1.235	5.871e-08	4.602e-07	yes	down
ENSG00000063761	ADCK1	0.333	-1.585	8.118e-11	1.052e-09	yes	down
ENSG00000275882	IKBKGP1	0.404	-1.308	1.716e-05	8.394e-05	yes	down
ENSG00000156113	KCNMA1	2.108	1.076	8.035e-24	5.059e-22	yes	up
ENSG00000154188	ANGPT1	0.204	-2.296	3.612e-07	2.444e-06	yes	down
ENSG00000163104	SMARCAD1	0.348	-1.522	1.668e-16	4.718e-15	yes	down
ENSG00000048392	RRM2B	2.485	1.313	1.439e-18	5.238e-17	yes	up
ENSG00000242247	ARFGAP3	2.304	1.204	4.91e-17	1.503e-15	yes	up
ENSG00000106665	CLIP2	3.162	1.661	4.525e-30	4.686e-28	yes	up
ENSG00000198075	SULT1C4	5.166	2.369	5.44e-05	0.0002394	yes	up
ENSG00000204947	ZNF425	0.447	-1.162	0.0002945	0.001097	yes	down
ENSG00000248429	AC098679.1	0.282	-1.828	0.001638	0.005077	yes	down
ENSG00000196204	RNF216P1	2.828	1.5	9.905e-09	8.923e-08	yes	up
ENSG00000105376	ICAM5	4.75	2.248	6.891e-16	1.835e-14	yes	up
ENSG00000231305	AC112484.2	0.317	-1.658	0.00492	0.0135	yes	down
ENSG00000125746	EML2	3.593	1.845	7.674e-19	2.943e-17	yes	up
ENSG00000154451	GBP5	5.669	2.503	2.143e-06	1.257e-05	yes	up
ENSG00000143315	PIGM	0.18	-2.476	5.467e-26	4.093e-24	yes	down
ENSG00000104823	ECH1	2.02	1.014	8.647e-17	2.53e-15	yes	up
ENSG00000125744	RTN2	2.141	1.098	3.099e-12	4.949e-11	yes	up
ENSG00000143333	RGS16	7.792	2.962	1.105e-09	1.175e-08	yes	up
ENSG00000228288	PCAT6	2.364	1.241	4.036e-05	0.0001825	yes	up
ENSG00000149633	KIAA1755	0.397	-1.331	0.0124	0.03038	yes	down
ENSG00000112096	SOD2	9.801	3.293	2.304e-100	7.158e-97	yes	up
ENSG00000141642	ELAC1	0.209	-2.258	3.879e-11	5.304e-10	yes	down
ENSG00000171116	HSFX1	2.344	1.229	0.02037	0.04679	yes	up
ENSG00000161243	FBXO27	2.518	1.332	1.214e-08	1.074e-07	yes	up
ENSG00000167131	CCDC103	0.333	-1.587	0.006903	0.01818	yes	down
ENSG00000213420	GPC2	3.242	1.697	1.053e-12	1.817e-11	yes	up
ENSG00000168079	SCARA5	0.33	-1.6	0.000638	0.002184	yes	down
ENSG00000163132	MSX1	2.338	1.225	1.016e-10	1.298e-09	yes	up
ENSG00000263327	TAPT1-AS1	0.238	-2.073	6.184e-06	3.328e-05	yes	down
ENSG00000234684	SDCBP2-AS1	0.409	-1.29	0.0007243	0.002447	yes	down
ENSG00000145990	GFOD1	3.121	1.642	5.222e-19	2.045e-17	yes	up
ENSG00000182162	P2RY8	5.676	2.505	5.044e-06	2.76e-05	yes	up
ENSG00000136824	SMC2	0.336	-1.573	1.285e-16	3.674e-15	yes	down
ENSG00000171791	BCL2	0.432	-1.212	4.801e-05	0.0002135	yes	down
ENSG00000130522	JUND	4.061	2.022	1.251e-25	9.072e-24	yes	up
ENSG00000111605	CPSF6	0.256	-1.965	8.857e-56	5.159e-53	yes	down
ENSG00000179361	ARID3B	3.605	1.85	1.484e-18	5.392e-17	yes	up
ENSG00000062725	APPBP2	0.406	-1.302	0.005163	0.01407	yes	down
ENSG00000164535	DAGLB	2.094	1.066	1.121e-12	1.93e-11	yes	up
ENSG00000176692	FOXC2	4.475	2.162	2.166e-20	9.702e-19	yes	up
ENSG00000235142	AL080314.2	0.265	-1.918	0.001144	0.003693	yes	down
ENSG00000233369	GTF2IP4	0.427	-1.227	1.007e-17	3.317e-16	yes	down
ENSG00000166741	NNMT	0.496	-1.011	9.628e-19	3.611e-17	yes	down
ENSG00000136205	TNS3	0.308	-1.699	3.871e-25	2.682e-23	yes	down
ENSG00000182993	C12orf60	0.425	-1.235	0.01122	0.02781	yes	down
ENSG00000204439	C6orf47	0.434	-1.203	6.713e-07	4.33e-06	yes	down
ENSG00000132823	OSER1	2.549	1.35	1.298e-16	3.7e-15	yes	up
ENSG00000213030	CGB8	2.347	1.231	2.955e-13	5.551e-12	yes	up
ENSG00000262621	AC025283.2	2.167	1.116	0.003255	0.009327	yes	up
ENSG00000171103	TRMT61B	0.309	-1.695	3.431e-13	6.395e-12	yes	down
ENSG00000034152	MAP2K3	3.755	1.909	3.247e-40	6.956e-38	yes	up
ENSG00000267372	AC005330.1	0.39	-1.358	0.009798	0.02469	yes	down
ENSG00000272853	AC069544.1	2.481	1.311	0.003428	0.00978	yes	up
ENSG00000138778	CENPE	0.469	-1.093	1.089e-05	5.567e-05	yes	down
ENSG00000012124	CD22	2.546	1.348	0.02085	0.0478	yes	up
ENSG00000125726	CD70	4.098	2.035	4.369e-30	4.549e-28	yes	up
ENSG00000125170	DOK4	2.39	1.257	9.213e-14	1.862e-12	yes	up
ENSG00000263786	AC022211.1	3.263	1.706	0.00317	0.009106	yes	up
ENSG00000164400	CSF2	33.475	5.065	5.341e-27	4.405e-25	yes	up
ENSG00000204525	HLA-C	2.641	1.401	6.248e-20	2.653e-18	yes	up
ENSG00000279656	AL132780.4	2.996	1.583	0.006271	0.01673	yes	up
ENSG00000170962	PDGFD	0.468	-1.094	1.625e-09	1.678e-08	yes	down
ENSG00000167110	GOLGA2	2.437	1.285	7.754e-18	2.604e-16	yes	up
ENSG00000154310	TNIK	3.665	1.874	7.54e-12	1.146e-10	yes	up
ENSG00000204498	NFKBIL1	2.006	1.004	1.261e-10	1.586e-09	yes	up
ENSG00000040633	PHF23	0.326	-1.619	3.488e-12	5.548e-11	yes	down
ENSG00000259768	AC004943.2	0.467	-1.097	1.824e-05	8.865e-05	yes	down
ENSG00000076604	TRAF4	2.572	1.363	2.85e-27	2.425e-25	yes	up
ENSG00000215447	BX322557.1	0.457	-1.13	1.396e-09	1.456e-08	yes	down
ENSG00000173614	NMNAT1	0.458	-1.126	2.968e-06	1.699e-05	yes	down
ENSG00000198520	C1orf228	0.384	-1.379	0.007034	0.01846	yes	down
ENSG00000004897	CDC27	0.464	-1.108	9.465e-14	1.907e-12	yes	down
ENSG00000273783	AL136040.2	0.377	-1.406	0.01623	0.03843	yes	down
ENSG00000147592	LACTB2	0.276	-1.856	8.31e-22	4.367e-20	yes	down
ENSG00000270562	AC097634.1	0.279	-1.843	0.001119	0.003615	yes	down
ENSG00000177842	ZNF620	0.476	-1.071	0.01299	0.03164	yes	down
ENSG00000081014	AP4E1	0.38	-1.395	1.034e-17	3.398e-16	yes	down
ENSG00000152580	IGSF10	0.218	-2.197	4.305e-05	0.0001934	yes	down
ENSG00000254682	AP002387.1	3.816	1.932	7.237e-13	1.283e-11	yes	up
ENSG00000175137	SH3BP5L	0.469	-1.091	4.03e-08	3.255e-07	yes	down
ENSG00000164181	ELOVL7	2.637	1.399	7.422e-17	2.196e-15	yes	up
ENSG00000174586	ZNF497	0.364	-1.457	5.238e-07	3.453e-06	yes	down
ENSG00000205300	AL356414.1	10.425	3.382	3.316e-09	3.249e-08	yes	up
ENSG00000204386	NEU1	3.207	1.681	2.881e-27	2.441e-25	yes	up
ENSG00000055130	CUL1	0.434	-1.204	5.065e-11	6.797e-10	yes	down
ENSG00000273382	AL356488.3	0.375	-1.416	0.009351	0.02371	yes	down
ENSG00000187566	NHLRC1	0.266	-1.911	2.17e-06	1.271e-05	yes	down
ENSG00000122641	INHBA	2.811	1.491	6.384e-13	1.142e-11	yes	up
ENSG00000279208	CR381653.2	2.204	1.14	0.001462	0.004593	yes	up
ENSG00000223638	RFPL4A	2.509	1.327	0.02127	0.04862	yes	up
ENSG00000165782	TMEM55B	2.089	1.063	1.75e-18	6.283e-17	yes	up
ENSG00000130772	MED18	0.499	-1.003	1.838e-05	8.923e-05	yes	down
ENSG00000119121	TRPM6	0.217	-2.206	4.659e-07	3.103e-06	yes	down
ENSG00000280195	AC245140.2	2.006	1.004	0.001407	0.00444	yes	up
ENSG00000152503	TRIM36	2.599	1.378	0.0002476	0.00094	yes	up
ENSG00000016391	CHDH	0.386	-1.375	2.754e-07	1.908e-06	yes	down
ENSG00000128294	TPST2	2.856	1.514	3.762e-24	2.435e-22	yes	up
ENSG00000234745	HLA-B	7.215	2.851	7.322e-55	3.899e-52	yes	up
ENSG00000104549	SQLE	2.706	1.436	3.587e-35	5.714e-33	yes	up
ENSG00000091073	DTX2	2.141	1.098	5.626e-20	2.4e-18	yes	up
ENSG00000260766	AL513302.2	0.483	-1.051	0.009351	0.02371	yes	down
ENSG00000227888	FAM66A	0.307	-1.705	0.001574	0.0049	yes	down
ENSG00000176974	SHMT1	0.447	-1.161	1.705e-08	1.469e-07	yes	down
ENSG00000136881	BAAT	0.067	-3.896	1.041e-35	1.688e-33	yes	down
ENSG00000146067	FAM193B	2.788	1.479	1.386e-20	6.347e-19	yes	up
ENSG00000250899	AC125807.2	0.434	-1.205	3.28e-06	1.863e-05	yes	down
ENSG00000171889	MIR31HG	0.44	-1.184	0.02026	0.04658	yes	down
ENSG00000108559	NUP88	0.452	-1.145	5.046e-12	7.844e-11	yes	down
ENSG00000108474	PIGL	2.309	1.207	2.277e-10	2.732e-09	yes	up
ENSG00000049246	PER3	0.487	-1.038	0.0001674	0.00066	yes	down
ENSG00000269937	AC093525.7	0.493	-1.021	0.0005263	0.001841	yes	down
ENSG00000179335	CLK3	2.967	1.569	4.379e-21	2.12e-19	yes	up
ENSG00000279862	AC092964.1	3.683	1.881	0.001418	0.004469	yes	up
ENSG00000130203	APOE	3.492	1.804	6.896e-10	7.601e-09	yes	up
ENSG00000259494	MRPL46	0.465	-1.104	5.73e-07	3.744e-06	yes	down
ENSG00000130707	ASS1	3.269	1.709	9.763e-19	3.654e-17	yes	up
ENSG00000153234	NR4A2	2.336	1.224	2.876e-06	1.649e-05	yes	up
ENSG00000122194	PLG	0.246	-2.026	2.247e-06	1.313e-05	yes	down
ENSG00000127995	CASD1	0.48	-1.059	9.266e-11	1.194e-09	yes	down
ENSG00000263155	MYZAP	5.641	2.496	4.864e-15	1.161e-13	yes	up
ENSG00000234155	AL135903.2	3.059	1.613	9.414e-08	7.144e-07	yes	up
ENSG00000256806	C17orf100	0.337	-1.571	2.579e-05	0.000122	yes	down
ENSG00000171408	PDE7B	0.292	-1.775	5.122e-20	2.21e-18	yes	down
ENSG00000213185	FAM24B	2.523	1.335	2.473e-09	2.481e-08	yes	up
ENSG00000140543	DET1	0.335	-1.578	3.041e-10	3.552e-09	yes	down
ENSG00000099194	SCD	2.021	1.015	9.576e-12	1.439e-10	yes	up
ENSG00000165124	SVEP1	0.465	-1.105	6.627e-08	5.162e-07	yes	down
ENSG00000087258	GNAO1	4.13	2.046	1.185e-07	8.8e-07	yes	up
ENSG00000186523	FAM86B1	0.337	-1.569	1.235e-12	2.107e-11	yes	down
ENSG00000123908	AGO2	2.201	1.138	5.053e-16	1.365e-14	yes	up
ENSG00000100297	MCM5	0.414	-1.271	2.573e-14	5.596e-13	yes	down
ENSG00000156239	N6AMT1	0.468	-1.096	9.084e-06	4.715e-05	yes	down
ENSG00000117395	EBNA1BP2	0.481	-1.056	2.864e-10	3.364e-09	yes	down
ENSG00000177721	ANXA2R	2.478	1.309	1.008e-07	7.601e-07	yes	up
ENSG00000220494	YAP1P1	0.28	-1.838	0.001723	0.005304	yes	down
ENSG00000230658	KLHL7-AS1	0.425	-1.236	0.01701	0.04006	yes	down
ENSG00000163814	CDCP1	5.776	2.53	1.498e-42	3.673e-40	yes	up
ENSG00000146267	FAXC	0.35	-1.514	1.432e-07	1.05e-06	yes	down
ENSG00000167508	MVD	2.876	1.524	7.571e-34	1.045e-31	yes	up
ENSG00000052850	ALX4	0.208	-2.265	1.683e-12	2.816e-11	yes	down
ENSG00000030110	BAK1	3.095	1.63	3.636e-17	1.128e-15	yes	up
ENSG00000140265	ZSCAN29	0.406	-1.302	2.161e-08	1.832e-07	yes	down
ENSG00000162552	WNT4	8.834	3.143	1.059e-09	1.13e-08	yes	up
ENSG00000255306	AC004923.4	0.37	-1.436	0.0003286	0.00121	yes	down
ENSG00000126368	NR1D1	10	3.322	3.66e-48	1.263e-45	yes	up
ENSG00000145088	EAF2	2.158	1.11	0.01421	0.0342	yes	up
ENSG00000167670	CHAF1A	0.305	-1.711	7.429e-14	1.518e-12	yes	down
ENSG00000134297	PLEKHA8P1	0.276	-1.857	1.791e-07	1.29e-06	yes	down
ENSG00000258701	LINC00638	0.169	-2.564	1.464e-06	8.875e-06	yes	down
ENSG00000110074	FOXRED1	0.421	-1.249	3.094e-10	3.606e-09	yes	down
ENSG00000259305	ZHX1-C8orf76	2.449	1.292	0.001067	0.003465	yes	up
ENSG00000120800	UTP20	0.262	-1.934	3.942e-35	6.175e-33	yes	down
ENSG00000188191	PRKAR1B	0.423	-1.242	1.776e-18	6.353e-17	yes	down
ENSG00000183729	NPBWR1	0.386	-1.372	0.000254	0.0009614	yes	down
ENSG00000239569	KMT2E-AS1	2.994	1.582	8.698e-11	1.123e-09	yes	up
ENSG00000089847	ANKRD24	2.89	1.531	2.207e-05	0.0001056	yes	up
ENSG00000135315	CEP162	0.273	-1.873	3.646e-06	2.048e-05	yes	down
ENSG00000276672	AL161891.1	0.402	-1.314	0.0179	0.04188	yes	down
ENSG00000186866	POFUT2	2.488	1.315	3.99e-11	5.436e-10	yes	up
ENSG00000259877	AC009113.1	0.356	-1.492	0.0001724	0.0006772	yes	down
ENSG00000196597	ZNF782	0.379	-1.401	0.002443	0.00723	yes	down
ENSG00000229644	NAMPTP1	2.586	1.371	4.434e-06	2.45e-05	yes	up
ENSG00000196700	ZNF512B	0.299	-1.743	2.524e-37	4.567e-35	yes	down
ENSG00000187775	DNAH17	2.878	1.525	9.571e-08	7.252e-07	yes	up
ENSG00000101049	SGK2	0.313	-1.675	5.57e-07	3.644e-06	yes	down
ENSG00000229619	MBNL1-AS1	0.146	-2.779	1.714e-10	2.111e-09	yes	down
ENSG00000138623	SEMA7A	8.515	3.09	6.288e-59	4.688e-56	yes	up
ENSG00000205978	NYNRIN	0.37	-1.434	0.003085	0.008889	yes	down
ENSG00000168264	IRF2BP2	2.183	1.126	2.349e-12	3.804e-11	yes	up
ENSG00000186666	BCDIN3D	0.276	-1.858	2.344e-10	2.8e-09	yes	down
ENSG00000253553	AC090568.2	2.778	1.474	0.009238	0.02346	yes	up
ENSG00000279443	AL513497.1	0.427	-1.228	0.005703	0.01538	yes	down
ENSG00000006459	KDM7A	3.019	1.594	1.098e-21	5.699e-20	yes	up
ENSG00000064547	LPAR2	2.004	1.003	0.0004127	0.001481	yes	up
ENSG00000102934	PLLP	3.207	1.681	8.2e-14	1.665e-12	yes	up
ENSG00000160460	SPTBN4	2.249	1.169	2.118e-06	1.244e-05	yes	up
ENSG00000089692	LAG3	0.369	-1.44	0.002567	0.007555	yes	down
ENSG00000167106	FAM102A	2.288	1.194	1.159e-18	4.237e-17	yes	up
ENSG00000103042	SLC38A7	0.37	-1.435	8.398e-14	1.703e-12	yes	down
ENSG00000162511	LAPTM5	2.977	1.574	0.002727	0.007982	yes	up
ENSG00000279488	AC004623.1	3.926	1.973	1.199e-05	6.077e-05	yes	up
ENSG00000058056	USP13	0.394	-1.344	5.119e-11	6.859e-10	yes	down
ENSG00000249859	PVT1	2.166	1.115	2.854e-07	1.97e-06	yes	up
ENSG00000073605	GSDMB	3.625	1.858	4.975e-15	1.186e-13	yes	up
ENSG00000139438	FAM222A	0.372	-1.426	0.0001799	0.0007034	yes	down
ENSG00000280435	AC006058.4	0.285	-1.811	1.59e-07	1.156e-06	yes	down
ENSG00000179766	ATP8B5P	2.628	1.394	0.0003791	0.001371	yes	up
ENSG00000248161	AC098487.1	2.053	1.038	0.002464	0.007285	yes	up
ENSG00000172819	RARG	2.158	1.11	6.438e-13	1.151e-11	yes	up
ENSG00000100226	GTPBP1	2.751	1.46	2.591e-22	1.442e-20	yes	up
ENSG00000151012	SLC7A11	0.315	-1.666	1.188e-28	1.085e-26	yes	down
ENSG00000113368	LMNB1	0.39	-1.359	7.809e-13	1.377e-11	yes	down
ENSG00000229320	KRT8P12	0.428	-1.224	2.329e-05	0.0001108	yes	down
ENSG00000089335	ZNF302	0.277	-1.853	3.154e-11	4.368e-10	yes	down
ENSG00000272888	LINC01578	2.117	1.082	1.006e-17	3.317e-16	yes	up
ENSG00000116604	MEF2D	2.86	1.516	1.247e-27	1.081e-25	yes	up
ENSG00000162869	PPP1R21	0.48	-1.058	2.42e-08	2.031e-07	yes	down
ENSG00000128833	MYO5C	0.433	-1.208	4.473e-07	2.986e-06	yes	down
ENSG00000182372	CLN8	3.901	1.964	1.556e-28	1.407e-26	yes	up
ENSG00000118298	CA14	2.417	1.273	0.007467	0.01944	yes	up
ENSG00000279348	AC012513.3	0.277	-1.85	1.489e-05	7.401e-05	yes	down
ENSG00000166189	HPS6	0.355	-1.494	0.004802	0.01321	yes	down
ENSG00000270136	MINOS1-NBL1	3.47	1.795	0.0009284	0.003061	yes	up
ENSG00000099985	OSM	2.723	1.445	0.01432	0.03444	yes	up
ENSG00000279283	AC131009.4	4.138	2.049	0.0002224	0.000853	yes	up
ENSG00000137815	RTF1	0.48	-1.059	3.723e-08	3.029e-07	yes	down
ENSG00000108379	WNT3	0.447	-1.161	1.482e-12	2.493e-11	yes	down
ENSG00000165376	CLDN2	0.106	-3.238	1.775e-75	2.758e-72	yes	down
ENSG00000260269	AC105036.3	2.846	1.509	0.01046	0.02613	yes	up
ENSG00000118007	STAG1	0.356	-1.489	2.807e-13	5.295e-12	yes	down
ENSG00000261556	SMG1P7	2.072	1.051	0.0007076	0.002397	yes	up
ENSG00000139618	BRCA2	0.28	-1.839	4.634e-09	4.418e-08	yes	down
ENSG00000122756	CNTFR	2.749	1.459	0.01335	0.03242	yes	up
ENSG00000169903	TM4SF4	0.315	-1.668	0.001783	0.005471	yes	down
ENSG00000282977	PCBP2-OT1	2.967	1.569	0.007648	0.01985	yes	up
ENSG00000068831	RASGRP2	2.172	1.119	0.001465	0.004599	yes	up
ENSG00000171560	FGA	0.307	-1.703	2.279e-05	0.0001087	yes	down
ENSG00000196663	TECPR2	0.467	-1.099	3.229e-09	3.171e-08	yes	down
ENSG00000166166	TRMT61A	0.369	-1.438	7.075e-21	3.356e-19	yes	down
ENSG00000179532	DNHD1	3.044	1.606	2.263e-16	6.286e-15	yes	up
ENSG00000181649	PHLDA2	5.322	2.412	1.276e-33	1.736e-31	yes	up
ENSG00000143473	KCNH1	0.493	-1.021	2.653e-15	6.621e-14	yes	down
ENSG00000280254	AC233723.2	0.49	-1.029	0.006333	0.01687	yes	down
ENSG00000248527	MTATP6P1	0.255	-1.971	8.368e-06	4.371e-05	yes	down
ENSG00000198416	ZNF658B	0.211	-2.242	6.195e-05	0.0002695	yes	down
ENSG00000102409	BEX4	6.503	2.701	9.864e-12	1.479e-10	yes	up
ENSG00000160336	ZNF761	0.459	-1.125	9.522e-06	4.925e-05	yes	down
ENSG00000233750	CICP27	0.322	-1.635	0.0006452	0.002208	yes	down
ENSG00000118894	EEF2KMT	0.448	-1.158	2.293e-10	2.747e-09	yes	down
ENSG00000033327	GAB2	3.678	1.879	1.582e-26	1.271e-24	yes	up
ENSG00000232611	AL683813.1	2.547	1.349	0.01338	0.03249	yes	up
ENSG00000197085	NPSR1-AS1	6.539	2.709	2.192e-06	1.283e-05	yes	up
ENSG00000118503	TNFAIP3	9.687	3.276	2.454e-86	5.718e-83	yes	up
ENSG00000162413	KLHL21	2.979	1.575	1.07e-27	9.317e-26	yes	up
ENSG00000132953	XPO4	0.479	-1.061	4.722e-08	3.768e-07	yes	down
ENSG00000074855	ANO8	2.025	1.018	9.88e-08	7.465e-07	yes	up
ENSG00000100417	PMM1	2.079	1.056	2.126e-12	3.489e-11	yes	up
ENSG00000229656	AL365203.1	4.144	2.051	1.112e-19	4.638e-18	yes	up
ENSG00000233429	HOTAIRM1	4.813	2.267	4.162e-35	6.464e-33	yes	up
ENSG00000248367	AC008610.1	2.511	1.328	0.0001186	0.0004863	yes	up
ENSG00000167987	VPS37C	2.099	1.07	5.149e-14	1.076e-12	yes	up
ENSG00000138834	MAPK8IP3	2.473	1.306	2.314e-13	4.42e-12	yes	up
ENSG00000135829	DHX9	0.49	-1.03	1.12e-09	1.187e-08	yes	down
ENSG00000176014	TUBB6	0.462	-1.114	4.247e-08	3.418e-07	yes	down
ENSG00000180921	FAM83H	0.366	-1.451	3.107e-12	4.954e-11	yes	down
ENSG00000104147	OIP5	0.425	-1.235	4.47e-06	2.47e-05	yes	down
ENSG00000150756	FAM173B	0.475	-1.075	0.001349	0.004278	yes	down
ENSG00000047621	C12orf4	0.144	-2.796	5.558e-22	2.986e-20	yes	down
ENSG00000214827	MTCP1	0.472	-1.083	0.003109	0.008947	yes	down
ENSG00000186814	ZSCAN30	0.423	-1.242	1.986e-05	9.59e-05	yes	down
ENSG00000135392	DNAJC14	0.443	-1.174	1.065e-10	1.358e-09	yes	down
ENSG00000084090	STARD7	0.326	-1.618	2.881e-34	4.068e-32	yes	down
ENSG00000131089	ARHGEF9	0.455	-1.136	3.177e-06	1.808e-05	yes	down
ENSG00000113790	EHHADH	0.402	-1.315	4.154e-06	2.31e-05	yes	down
ENSG00000162772	ATF3	2.244	1.166	9.885e-08	7.466e-07	yes	up
ENSG00000169548	ZNF280A	2.892	1.532	9.859e-09	8.886e-08	yes	up
ENSG00000010295	IFFO1	3.32	1.731	5.991e-16	1.609e-14	yes	up
ENSG00000143590	EFNA3	2.763	1.466	5.36e-15	1.27e-13	yes	up
ENSG00000123689	G0S2	7.382	2.884	1.201e-16	3.443e-15	yes	up
ENSG00000163516	ANKZF1	2.569	1.361	1.072e-18	3.949e-17	yes	up
ENSG00000243477	NAT6	2.166	1.115	1.43e-09	1.488e-08	yes	up
ENSG00000147124	ZNF41	0.285	-1.809	1.498e-07	1.094e-06	yes	down
ENSG00000095383	TBC1D2	2.253	1.172	4.163e-13	7.645e-12	yes	up
ENSG00000085449	WDFY1	2.364	1.241	5.241e-20	2.251e-18	yes	up
ENSG00000275894	AL021578.1	4.124	2.044	0.000448	0.001595	yes	up
ENSG00000203499	IQANK1	0.338	-1.564	0.0006344	0.002174	yes	down
ENSG00000272667	AC012306.2	0.465	-1.105	0.01199	0.0295	yes	down
ENSG00000099251	HSD17B7P2	4.482	2.164	1.6e-07	1.163e-06	yes	up
ENSG00000157426	AASDH	0.461	-1.117	6.362e-06	3.409e-05	yes	down
ENSG00000140379	BCL2A1	26.649	4.736	1.317e-51	5.457e-49	yes	up
ENSG00000185022	MAFF	7.835	2.97	3.463e-53	1.698e-50	yes	up
ENSG00000197599	CCDC154	0.386	-1.375	0.01973	0.04556	yes	down
ENSG00000244151	AC010973.2	2.422	1.276	0.003693	0.01046	yes	up
ENSG00000226752	PSMD5-AS1	0.247	-2.016	3.644e-15	8.88e-14	yes	down
ENSG00000128928	IVD	0.351	-1.509	1.015e-18	3.769e-17	yes	down
ENSG00000008513	ST3GAL1	2.502	1.323	1.117e-19	4.647e-18	yes	up
ENSG00000185730	ZNF696	0.49	-1.028	1.15e-06	7.112e-06	yes	down
ENSG00000151892	GFRA1	0.472	-1.083	0.000452	0.001607	yes	down
ENSG00000235314	LINC00957	2.732	1.45	6.865e-05	0.0002965	yes	up
ENSG00000273204	AC104506.1	2.996	1.583	0.005749	0.0155	yes	up
ENSG00000176102	CSTF3	0.374	-1.419	1.531e-13	3.016e-12	yes	down
ENSG00000072682	P4HA2	2.221	1.151	4.694e-21	2.261e-19	yes	up
ENSG00000140443	IGF1R	0.498	-1.007	1.783e-12	2.967e-11	yes	down
ENSG00000225697	SLC26A6	3.108	1.636	1.747e-13	3.396e-12	yes	up
ENSG00000264278	AC027575.2	0.405	-1.305	0.00643	0.01706	yes	down
ENSG00000254685	FPGT	0.407	-1.298	5.413e-09	5.09e-08	yes	down
ENSG00000162892	IL24	22.409	4.486	3.777e-18	1.318e-16	yes	up
ENSG00000265972	TXNIP	2.336	1.224	0.01411	0.03396	yes	up
ENSG00000041982	TNC	2.732	1.45	2.513e-12	4.048e-11	yes	up
ENSG00000179277	MEIS3P1	0.321	-1.638	0.001776	0.005451	yes	down
ENSG00000056998	GYG2	0.397	-1.334	1.69e-17	5.421e-16	yes	down
ENSG00000145365	TIFA	2.195	1.134	1.787e-09	1.831e-08	yes	up
ENSG00000225177	AL590617.2	2.427	1.279	0.0004882	0.001723	yes	up
ENSG00000272078	AL139423.1	2.951	1.561	0.00408	0.01143	yes	up
ENSG00000267534	S1PR2	2.544	1.347	1.927e-12	3.192e-11	yes	up
ENSG00000145358	DDIT4L	0.348	-1.521	0.0002097	0.0008077	yes	down
ENSG00000230002	ALMS1-IT1	2.601	1.379	0.001143	0.00369	yes	up
ENSG00000147437	GNRH1	5.187	2.375	2.252e-09	2.273e-08	yes	up
ENSG00000101152	DNAJC5	0.354	-1.497	6.674e-16	1.78e-14	yes	down
ENSG00000268584	AC073389.1	0.337	-1.569	0.007637	0.01982	yes	down
ENSG00000228716	DHFR	0.313	-1.677	9.463e-14	1.907e-12	yes	down
ENSG00000100867	DHRS2	3.722	1.896	1.566e-09	1.625e-08	yes	up
ENSG00000177873	ZNF619	0.482	-1.054	0.0001649	0.0006511	yes	down
ENSG00000124762	CDKN1A	3.956	1.984	5.955e-31	6.686e-29	yes	up
ENSG00000198464	ZNF480	0.286	-1.807	2.232e-09	2.258e-08	yes	down
ENSG00000148057	IDNK	0.49	-1.028	0.002592	0.007621	yes	down
ENSG00000102904	TSNAXIP1	0.416	-1.266	0.01061	0.02647	yes	down
ENSG00000171016	PYGO1	0.464	-1.108	1.156e-07	8.629e-07	yes	down
ENSG00000233757	AC092835.1	0.368	-1.443	0.01438	0.03458	yes	down
ENSG00000279110	AL022323.4	3.73	1.899	0.001163	0.003746	yes	up
ENSG00000120910	PPP3CC	2.136	1.095	4.208e-15	1.023e-13	yes	up
ENSG00000175782	SLC35E3	0.395	-1.341	4.477e-12	7.006e-11	yes	down
ENSG00000023445	BIRC3	7.091	2.826	2.503e-37	4.567e-35	yes	up
ENSG00000283515	AC020915.6	0.264	-1.92	4.886e-06	2.678e-05	yes	down
ENSG00000139725	RHOF	3.872	1.953	4.898e-38	9.51e-36	yes	up
ENSG00000188483	IER5L	2.385	1.254	0.0005879	0.00203	yes	up
ENSG00000146457	WTAP	2.544	1.347	2.731e-30	2.942e-28	yes	up
ENSG00000116717	GADD45A	4.959	2.31	3.048e-30	3.265e-28	yes	up
ENSG00000171658	NMRAL2P	0.196	-2.354	1.109e-10	1.408e-09	yes	down
ENSG00000118762	PKD2	0.376	-1.41	1.588e-09	1.645e-08	yes	down
ENSG00000164610	RP9	2.19	1.131	1.578e-10	1.958e-09	yes	up
ENSG00000170871	KIAA0232	0.404	-1.306	1.115e-08	9.96e-08	yes	down
ENSG00000134070	IRAK2	10.711	3.421	1.539e-71	1.688e-68	yes	up
ENSG00000157895	C12orf43	0.468	-1.095	7.505e-09	6.877e-08	yes	down
ENSG00000258708	SLC25A21-AS1	0.491	-1.027	0.002476	0.007315	yes	down
ENSG00000092853	CLSPN	0.375	-1.414	2.594e-07	1.806e-06	yes	down
ENSG00000178295	GEN1	0.173	-2.528	1.675e-17	5.391e-16	yes	down
ENSG00000114786	ABHD14A-ACY1	0.421	-1.248	0.003265	0.00935	yes	down
ENSG00000163364	LINC01116	0.432	-1.21	7.504e-05	0.0003221	yes	down
ENSG00000227775	AL031282.1	0.337	-1.57	0.001181	0.003796	yes	down
ENSG00000168802	CHTF8	0.332	-1.591	7.826e-14	1.594e-12	yes	down
ENSG00000125843	AP5S1	0.246	-2.022	3.15e-21	1.553e-19	yes	down
ENSG00000124145	SDC4	4.121	2.043	6.534e-36	1.078e-33	yes	up
ENSG00000142552	RCN3	4.269	2.094	1.61e-14	3.616e-13	yes	up
ENSG00000213904	LIPE-AS1	2.211	1.145	0.0005598	0.001946	yes	up
ENSG00000163171	CDC42EP3	0.342	-1.546	2.62e-27	2.24e-25	yes	down
ENSG00000257151	PWAR6	0.445	-1.169	0.002244	0.006694	yes	down
ENSG00000163006	CCDC138	0.453	-1.144	0.0005558	0.001934	yes	down
ENSG00000120925	RNF170	0.49	-1.029	2.903e-08	2.403e-07	yes	down
ENSG00000107954	NEURL1	5.119	2.356	7.346e-06	3.883e-05	yes	up
ENSG00000131015	ULBP2	2.944	1.558	1.283e-10	1.611e-09	yes	up
ENSG00000184497	TMEM255B	2.157	1.109	0.009029	0.02298	yes	up
ENSG00000133134	BEX2	3.885	1.958	3.193e-05	0.0001477	yes	up
ENSG00000230487	PSMG3-AS1	0.196	-2.352	6.408e-16	1.714e-14	yes	down
ENSG00000264247	LINC00909	0.227	-2.142	2.623e-10	3.1e-09	yes	down
ENSG00000165527	ARF6	2.086	1.061	5.818e-11	7.713e-10	yes	up
ENSG00000161011	SQSTM1	3.019	1.594	7.913e-29	7.338e-27	yes	up
ENSG00000135697	BCO1	0.272	-1.879	7.293e-06	3.862e-05	yes	down
ENSG00000206140	TMEM191C	3.408	1.769	0.0002763	0.001038	yes	up
ENSG00000255561	FDXACB1	0.162	-2.625	9.966e-10	1.07e-08	yes	down
ENSG00000273674	AC021752.1	2.854	1.513	0.006476	0.01718	yes	up
ENSG00000013503	POLR3B	0.263	-1.926	2.247e-09	2.27e-08	yes	down
ENSG00000273734	AC005258.1	5.661	2.501	1.8e-05	8.76e-05	yes	up
ENSG00000125148	MT2A	2.342	1.228	1.015e-26	8.227e-25	yes	up
ENSG00000135740	SLC9A5	3.585	1.842	3.454e-19	1.375e-17	yes	up
ENSG00000256294	ZNF225	0.369	-1.438	0.0001297	0.0005259	yes	down
ENSG00000160193	WDR4	0.416	-1.265	1.824e-14	4.043e-13	yes	down
ENSG00000123989	CHPF	3.808	1.929	3.666e-25	2.55e-23	yes	up
ENSG00000280832	GSEC	0.485	-1.043	1.176e-05	5.964e-05	yes	down
ENSG00000214900	LINC01588	3.506	1.81	2.152e-15	5.442e-14	yes	up
ENSG00000247853	AC006064.2	0.336	-1.574	0.006806	0.01795	yes	down
ENSG00000270091	AC015726.1	0.394	-1.342	0.02102	0.04815	yes	down
ENSG00000261762	AC027228.2	0.336	-1.575	0.004751	0.01309	yes	down
ENSG00000159792	PSKH1	0.313	-1.677	4.639e-22	2.514e-20	yes	down
ENSG00000143458	GABPB2	0.44	-1.186	1.874e-07	1.343e-06	yes	down
ENSG00000278935	AC087386.2	3.265	1.707	0.0001112	0.0004588	yes	up
ENSG00000132382	MYBBP1A	0.488	-1.035	8.446e-19	3.219e-17	yes	down
ENSG00000142949	PTPRF	2.144	1.1	6.015e-13	1.084e-11	yes	up
ENSG00000231856	AL162377.1	0.445	-1.169	0.01365	0.03308	yes	down
ENSG00000204387	C6orf48	3.006	1.588	7.434e-32	8.998e-30	yes	up
ENSG00000274012	RN7SL2	2.365	1.242	3.02e-07	2.076e-06	yes	up
ENSG00000115423	DNAH6	0.38	-1.397	0.004775	0.01314	yes	down
ENSG00000126016	AMOT	2.498	1.321	0.008027	0.02071	yes	up
ENSG00000013619	MAMLD1	3.387	1.76	6.696e-32	8.158e-30	yes	up
ENSG00000111249	CUX2	0.287	-1.802	1.567e-06	9.458e-06	yes	down
ENSG00000186376	ZNF75D	0.397	-1.331	6.21e-07	4.026e-06	yes	down
ENSG00000214548	MEG3	2.614	1.386	4.875e-13	8.865e-12	yes	up
ENSG00000105656	ELL	5.716	2.515	7.729e-34	1.059e-31	yes	up
ENSG00000162366	PDZK1IP1	4.516	2.175	1.564e-34	2.314e-32	yes	up
ENSG00000279602	AC109326.1	4.26	2.091	6.665e-06	3.554e-05	yes	up
ENSG00000184602	SNN	2.003	1.002	8.158e-10	8.892e-09	yes	up
ENSG00000140691	ARMC5	0.493	-1.019	9.114e-08	6.934e-07	yes	down
ENSG00000104760	FGL1	0.247	-2.019	8.453e-07	5.355e-06	yes	down
ENSG00000107968	MAP3K8	2.158	1.11	1.843e-10	2.254e-09	yes	up
ENSG00000144452	ABCA12	0.398	-1.328	0.01329	0.03229	yes	down
ENSG00000163735	CXCL5	3.061	1.614	2.453e-17	7.748e-16	yes	up
ENSG00000104863	LIN7B	2.136	1.095	1.808e-08	1.549e-07	yes	up
ENSG00000178718	RPP25	0.455	-1.136	5.435e-07	3.568e-06	yes	down
ENSG00000139549	DHH	2.505	1.325	0.0215	0.04908	yes	up
ENSG00000176771	NCKAP5	0.435	-1.201	2.689e-07	1.868e-06	yes	down
ENSG00000218891	ZNF579	2.066	1.047	9.478e-12	1.426e-10	yes	up
ENSG00000175147	TMEM51-AS1	0.393	-1.348	0.003247	0.009311	yes	down
ENSG00000136869	TLR4	0.331	-1.595	0.000408	0.001465	yes	down
ENSG00000170961	HAS2	0.369	-1.44	1.108e-08	9.904e-08	yes	down
ENSG00000100578	KIAA0586	0.413	-1.277	3.794e-09	3.666e-08	yes	down
ENSG00000115841	RMDN2	0.47	-1.088	0.007429	0.01937	yes	down
ENSG00000237506	RPSAP15	2.788	1.479	1.954e-09	1.984e-08	yes	up
ENSG00000100219	XBP1	2.778	1.474	2.212e-26	1.732e-24	yes	up
ENSG00000152779	SLC16A12	0.203	-2.302	5.479e-19	2.128e-17	yes	down
ENSG00000178381	ZFAND2A	3.22	1.687	1.727e-29	1.721e-27	yes	up
ENSG00000196653	ZNF502	0.29	-1.788	0.0001137	0.0004681	yes	down
ENSG00000102287	GABRE	0.382	-1.387	2.108e-20	9.466e-19	yes	down
ENSG00000177640	CASC2	0.252	-1.987	2.858e-05	0.0001335	yes	down
ENSG00000104419	NDRG1	3.269	1.709	1.937e-44	5.157e-42	yes	up
ENSG00000198938	MT-CO3	0.233	-2.102	3.745e-06	2.1e-05	yes	down
ENSG00000161405	IKZF3	3.315	1.729	0.001528	0.004776	yes	up
ENSG00000124216	SNAI1	3.008	1.589	3.554e-05	0.0001626	yes	up
ENSG00000181027	FKRP	0.449	-1.155	2.572e-13	4.883e-12	yes	down
ENSG00000171084	FAM86JP	0.303	-1.722	1.205e-08	1.066e-07	yes	down
ENSG00000128191	DGCR8	0.247	-2.02	8.608e-28	7.533e-26	yes	down
ENSG00000140859	KIFC3	2.031	1.022	8.63e-11	1.115e-09	yes	up
ENSG00000279495	AL928654.5	2.121	1.085	0.008774	0.02239	yes	up
ENSG00000177613	CSTF2T	0.408	-1.294	1.634e-13	3.189e-12	yes	down
ENSG00000138650	PCDH10	0.47	-1.088	0.001412	0.004453	yes	down
ENSG00000175182	FAM131A	5.525	2.466	1.648e-28	1.484e-26	yes	up
ENSG00000155324	GRAMD3	2.351	1.233	3.187e-07	2.18e-06	yes	up
ENSG00000228409	CCT6P1	3.387	1.76	9.081e-08	6.914e-07	yes	up
ENSG00000205644	AC025186.1	2.608	1.383	0.01852	0.04313	yes	up
ENSG00000240668	KRT8P36	3.42	1.774	0.001257	0.004019	yes	up
ENSG00000125798	FOXA2	3.023	1.596	1.323e-05	6.636e-05	yes	up
ENSG00000167625	ZNF526	2.213	1.146	2.195e-14	4.807e-13	yes	up
ENSG00000160226	C21orf2	0.44	-1.185	4.46e-08	3.576e-07	yes	down
ENSG00000118707	TGIF2	0.492	-1.024	1.964e-11	2.812e-10	yes	down
ENSG00000141977	CIB3	17.436	4.124	1.433e-13	2.836e-12	yes	up
ENSG00000149212	SESN3	3.568	1.835	0.0002614	0.0009872	yes	up
ENSG00000161270	NPHS1	4.807	2.265	5.152e-05	0.0002276	yes	up
ENSG00000165660	FAM175B	0.497	-1.009	1.189e-05	6.029e-05	yes	down
ENSG00000130164	LDLR	5.095	2.349	3.124e-49	1.164e-46	yes	up
ENSG00000198796	ALPK2	0.354	-1.498	9.132e-14	1.848e-12	yes	down
ENSG00000274220	AC009163.7	0.228	-2.13	0.000194	0.0007529	yes	down
ENSG00000163661	PTX3	26.373	4.721	1.19e-51	5.159e-49	yes	up
ENSG00000144057	ST6GAL2	0.285	-1.811	3.956e-32	4.883e-30	yes	down
ENSG00000079459	FDFT1	3.883	1.957	4.759e-73	6.336e-70	yes	up
ENSG00000266469	AC005288.1	0.465	-1.106	5.385e-07	3.538e-06	yes	down
ENSG00000259479	SORD2P	3.453	1.788	0.0001032	0.0004294	yes	up
ENSG00000198246	SLC29A3	0.459	-1.125	3.406e-08	2.787e-07	yes	down
ENSG00000162654	GBP4	2.373	1.247	0.01882	0.04376	yes	up
ENSG00000104067	TJP1	0.337	-1.57	3.984e-14	8.429e-13	yes	down
ENSG00000266962	AC067852.2	0.344	-1.539	0.001053	0.003424	yes	down
ENSG00000185668	POU3F1	3.324	1.733	0.003312	0.009474	yes	up
ENSG00000242147	AL365356.5	2.058	1.041	0.01137	0.02816	yes	up
ENSG00000196417	ZNF765	0.453	-1.142	1.263e-05	6.369e-05	yes	down
ENSG00000258920	FOXN3-AS1	0.296	-1.755	0.0005191	0.001822	yes	down
ENSG00000223802	CERS1	2.333	1.222	6.452e-08	5.032e-07	yes	up
ENSG00000109099	PMP22	2.549	1.35	3.775e-23	2.219e-21	yes	up
ENSG00000150991	UBC	3.948	1.981	4.637e-36	7.716e-34	yes	up
ENSG00000274553	AC138035.3	0.285	-1.809	0.001621	0.00503	yes	down
ENSG00000182810	DDX28	0.384	-1.379	0.005916	0.0159	yes	down
ENSG00000274818	AC004825.2	0.358	-1.481	0.01167	0.0288	yes	down
ENSG00000081386	ZNF510	0.42	-1.25	6.325e-07	4.098e-06	yes	down
ENSG00000188321	ZNF559	0.491	-1.025	0.001051	0.003419	yes	down
ENSG00000132623	ANKEF1	0.357	-1.487	1.77e-14	3.942e-13	yes	down
ENSG00000173846	PLK3	5.514	2.463	1.233e-31	1.473e-29	yes	up
ENSG00000068323	TFE3	2.161	1.112	5.301e-15	1.257e-13	yes	up
ENSG00000280042	AC022336.3	4.095	2.034	0.0003784	0.001369	yes	up
ENSG00000278970	HEIH	2.469	1.304	5.456e-19	2.123e-17	yes	up
ENSG00000074266	EED	0.394	-1.343	1.876e-09	1.913e-08	yes	down
ENSG00000276043	UHRF1	0.294	-1.768	2.433e-25	1.712e-23	yes	down
ENSG00000167895	TMC8	3.025	1.597	0.005689	0.01535	yes	up
ENSG00000259891	AC107375.1	0.468	-1.096	0.009197	0.02336	yes	down
ENSG00000119640	ACYP1	2.061	1.043	6.511e-10	7.215e-09	yes	up
ENSG00000156515	HK1	2.01	1.007	1.862e-12	3.091e-11	yes	up
ENSG00000109083	IFT20	2.272	1.184	1.782e-10	2.188e-09	yes	up
ENSG00000173258	ZNF483	2.071	1.05	0.007672	0.01989	yes	up
ENSG00000196139	AKR1C3	0.462	-1.114	9.102e-18	3.029e-16	yes	down
ENSG00000258130	AC106782.1	2.315	1.211	0.0003963	0.001427	yes	up
ENSG00000137275	RIPK1	0.247	-2.018	6.529e-13	1.166e-11	yes	down
ENSG00000164961	WASHC5	0.339	-1.562	1.516e-12	2.545e-11	yes	down
ENSG00000107984	DKK1	0.257	-1.959	3.281e-22	1.809e-20	yes	down
ENSG00000175040	CHST2	2.936	1.554	3.737e-05	0.0001702	yes	up
ENSG00000013583	HEBP1	2.299	1.201	8.085e-20	3.417e-18	yes	up
ENSG00000054598	FOXC1	0.497	-1.008	5.551e-15	1.308e-13	yes	down
ENSG00000197746	PSAP	2.021	1.015	3.535e-14	7.53e-13	yes	up
ENSG00000185917	SETD4	0.484	-1.046	2.43e-06	1.412e-05	yes	down
ENSG00000101868	POLA1	0.332	-1.589	7.144e-10	7.851e-09	yes	down
ENSG00000164951	PDP1	2.365	1.242	2.248e-15	5.677e-14	yes	up
ENSG00000177494	ZBED2	0.34	-1.555	6.809e-08	5.29e-07	yes	down
ENSG00000132718	SYT11	0.459	-1.123	8.062e-05	0.0003436	yes	down
ENSG00000264301	LINC01444	3.425	1.776	2.58e-06	1.492e-05	yes	up
ENSG00000278993	AC002350.2	0.412	-1.281	0.01457	0.03498	yes	down
ENSG00000198000	NOL8	0.4	-1.321	6.874e-13	1.221e-11	yes	down
ENSG00000112972	HMGCS1	7.245	2.857	1.179e-76	2.197e-73	yes	up
ENSG00000122512	PMS2	0.461	-1.116	5.943e-10	6.653e-09	yes	down
ENSG00000244607	CCDC13	2.791	1.481	0.01207	0.02968	yes	up
ENSG00000255400	AC124276.3	2.813	1.492	0.01133	0.02805	yes	up
ENSG00000151014	NOCT	3.015	1.592	5.783e-17	1.744e-15	yes	up
ENSG00000279529	AC008764.8	3.288	1.717	0.0003612	0.001316	yes	up
ENSG00000262097	LINC02185	7.616	2.929	5.786e-07	3.775e-06	yes	up
ENSG00000083097	DOPEY1	0.434	-1.204	1.033e-06	6.456e-06	yes	down
ENSG00000153187	HNRNPU	0.402	-1.313	2.233e-24	1.486e-22	yes	down
ENSG00000183666	GUSBP1	0.414	-1.272	0.001922	0.005848	yes	down
ENSG00000150456	EEF1AKMT1	0.336	-1.573	1.325e-05	6.648e-05	yes	down
ENSG00000186280	KDM4D	0.313	-1.677	0.0009865	0.003228	yes	down
ENSG00000132763	MMACHC	0.399	-1.326	5.546e-07	3.634e-06	yes	down
ENSG00000188199	NUTM2B	0.231	-2.116	6.48e-05	0.000281	yes	down
ENSG00000138376	BARD1	0.439	-1.189	2.181e-08	1.847e-07	yes	down
ENSG00000149313	AASDHPPT	0.449	-1.156	5.149e-11	6.894e-10	yes	down
ENSG00000144063	MALL	0.392	-1.351	6.269e-14	1.298e-12	yes	down
ENSG00000137310	TCF19	0.403	-1.311	2.187e-08	1.852e-07	yes	down
ENSG00000165060	FXN	0.417	-1.261	1.913e-09	1.945e-08	yes	down
ENSG00000136937	NCBP1	0.403	-1.312	3.536e-12	5.614e-11	yes	down
ENSG00000050405	LIMA1	2.588	1.372	2.508e-21	1.267e-19	yes	up
ENSG00000254602	AP000662.2	0.166	-2.593	4.324e-06	2.396e-05	yes	down
ENSG00000146112	PPP1R18	4.115	2.041	2.219e-31	2.585e-29	yes	up
ENSG00000174327	SLC16A13	0.317	-1.658	6.71e-08	5.217e-07	yes	down
ENSG00000272896	AL355987.3	2.554	1.353	0.003685	0.01044	yes	up
ENSG00000167280	ENGASE	2.594	1.375	2.793e-25	1.957e-23	yes	up
ENSG00000171303	KCNK3	2.354	1.235	3.808e-06	2.133e-05	yes	up
ENSG00000120694	HSPH1	2.904	1.538	2.449e-32	3.085e-30	yes	up
ENSG00000172007	RAB33B	2.632	1.396	1.587e-13	3.105e-12	yes	up
ENSG00000181638	ZFP41	0.376	-1.413	7.06e-08	5.465e-07	yes	down
ENSG00000183778	B3GALT5	0.383	-1.384	0.000108	0.0004468	yes	down
ENSG00000166704	ZNF606	0.275	-1.86	5.793e-06	3.137e-05	yes	down
ENSG00000121895	TMEM156	2.698	1.432	4.281e-15	1.035e-13	yes	up
ENSG00000197757	HOXC6	0.423	-1.241	0.001847	0.005646	yes	down
ENSG00000204055	AL158151.1	4.538	2.182	1.132e-05	5.765e-05	yes	up
ENSG00000010278	CD9	2.166	1.115	7.476e-15	1.725e-13	yes	up
ENSG00000159917	ZNF235	0.488	-1.036	0.004626	0.01277	yes	down
ENSG00000206341	HLA-H	2.525	1.336	5.563e-08	4.385e-07	yes	up
ENSG00000047346	FAM214A	0.406	-1.299	2.039e-10	2.469e-09	yes	down
ENSG00000278493	AC039056.2	4.966	2.312	8.497e-05	0.0003607	yes	up
ENSG00000166963	MAP1A	0.392	-1.352	1.582e-05	7.807e-05	yes	down
ENSG00000182885	ADGRG3	4.475	2.162	0.0002416	0.0009197	yes	up
[truncated: 972 more rows]

## Sheet: Supplementary Table S2
Supplementary Table S2. Primers used for Quantitative RT-PCR
Genes		Primers
TNF	sense	5' CGAGTGACAAGCCTGTAGCC 3'
	anti-sense	5' TGAAGAGGACCTGGGAGTAGAT 3'
IL-1	sense	5' CGCCCTCAATCAAAGTAT 3'
	anti-sense	5' TGGGTATCTCAGGCATCT 3'
BDNF	sense	5' AAACATCCGAGGACAAGG 3'
	anti-sense	5' GCCGTTACCCACTCACTA 3'
TLR4	sense	5' GACCTGTCCCTGAACCCTA 3'
	anti-sense	5' AAATGTTGCCATCCGAAA 3'
IL-1R	sense	5' CTGTCCTCTTAACCCAAAT 3'
	anti-sense	5' CAAGTCCTCCGTCTCCTG 3'
NEMO	sense	5' GTGAGCGGAAGCGAGGAA 3'
	anti-sense	5' GGCACTTGGGACAGCAGAA 3'
IRS1	sense	5' AGTGCTTCGGTGTCTGGTTC 3'
	anti-sense	5' GGTCTTCTGGTGGGTAATGG 3'
PI3K	sense	5' CTCCACGACCATCATCAG 3'
	anti-sense	5' CCACTATTATTTGCCCTTTA 3'
JAK	sense	5' CAGTGCTGGTCGGCGTAA 3'
	anti-sense	5' TGGGCATCCATCTGGTCTT 3'
CDC25A	sense	5' GAGAAGAATACATTCCCTACC 3'
	anti-sense	5' CCTCATCAGACAAAGTGGC 3'
SMAD4	sense	5' TGCCAACTTTCCCAACAT 3'
	anti-sense	5' CTCCAGAAGGGTCCACGT 3'
CDC6	sense	5' AAATGTCCAAACCGTAAC 3'
	anti-sense	5' CTGGTAGCAAGTGCCTTC 3'
UBC	sense	5' CAGAGGCTGATCTTTGCT 3'
	anti-sense	5' GGTCTTGCCAGTGAGTGT 3'
TP53	sense	5' CCACCATCCACTACAACTACAT 3'
	anti-sense	5' AAACACGCACCTCAAAGC 3'
MCM4	sense	5' CGAGCTGTGCCTATTCGA 3'
	anti-sense	5' TGCCTTGTCTCAGGGTCT 3'
